# Supplementary material for: Genome-resolved insights into the bacterial phylum WOR-3: hydrogenotrophic metabolism and unique carbon fixation via archaeal form III RuBisCO
Source: mSystems. 2025 Oct 2;10(10):e01178-25. doi: 10.1128/msystems.01178-25 (PMC12542636; doi:10.1128/msystems.01178-25)
Supplement: Supplemental tables — Tables S1-S4. [file msystems.01178-25-s0005.xlsx]

## Sheet: Table S1
Table S1 Genomic characteristics of WOR-3 MAGs.
No.	Genome_ID	Sample classify	Habitat	Sample type	Country/Region	Latitude(°N)	Longitude(°E)	Year	Temp	pH
1	Cr_S_Bin.42.optimized	sample	other	bioreactor	China	39.9	116.3	2019
2	DPZ-2_202101_bins_108.clean	sample	hot spring	sediment	China	24.49	98.2	2021	79	7.38
3	DPZ-2_202101_bins_157	sample	hot spring	sediment	China	24.49	98.2	2021	79	7.38
4	DPZ-2_202101_bins_168	sample	hot spring	sediment	China	24.49	98.2	2021	79	7.38
5	DPZ-2_202101_bins_58	sample	hot spring	sediment	China	24.49	98.2	2021	79	7.38
6	DPZ-2_202101_bins_79	sample	hot spring	sediment	China	24.49	98.2	2021	79	7.38
7	DRTY-4_bins.148	sample	hot spring	sediment	China	24.95	98.44	2021
8	GXS_202101_bins_69	sample	hot spring	sediment	China	25.44	98.46	2021	75	8.01
9	GXS_202101_bins_81	sample	hot spring	sediment	China	25.44	98.46	2021	75	8.01
10	GXS_202207_bins_23	sample	hot spring	sediment	China	25.44	98.46	2022	76.3	7.87
11	GXS_27	sample	hot spring	sediment	China	25.44	98.46	2021
12	GXS-1_maxbin.014_sub	sample	hot spring	sediment	China	25.44	98.46	2023	76.3	7.94
13	JZ-1_202302_bins_95	sample	hot spring	sediment	China	25.44	98.46	2023	71.3	9.41
14	JZ-1_bins.22_sub.clean	sample	hot spring	sediment	China	25.44	98.46	2023
15	JZ-2_202101_bins_59	sample	hot spring	sediment	China	25.44	98.46	2021	36	7.47
16	JZ-2_202302_bins_123	sample	hot spring	sediment	China	25.44	98.46	2023	34.9	9.4
17	JZ-2_202302_bins_132	sample	hot spring	sediment	China	25.44	98.46	2023	34.9	9.4
18	JZ-2_202302_bins_142	sample	hot spring	sediment	China	25.44	98.46	2023	34.9	9.4
19	JZ-2_202302_bins_143	sample	hot spring	sediment	China	25.44	98.46	2023	34.9	9.4
20	JZ-2_202302_bins_174	sample	hot spring	sediment	China	25.44	98.46	2023	34.9	9.4
21	JZ-2_202302_bins_199	sample	hot spring	sediment	China	25.44	98.46	2023	34.9	9.4
22	JZ-2_202302_bins_2	sample	hot spring	sediment	China	25.44	98.46	2023	34.9	9.4
23	JZ-2_202302_bins_72	sample	hot spring	sediment	China	25.44	98.46	2023	34.9	9.4
24	JZ-2_202302_bins_79	sample	hot spring	sediment	China	25.44	98.46	2023	34.9	9.4
25	JZ-2_202302_bins_96	sample	hot spring	sediment	China	25.44	98.46	2023	34.9	9.4
26	JZ-2_bins.373.clean	sample	hot spring	sediment	China	25.44	98.46	2023
27	JZ-3_202109_bins_43	sample	hot spring	sediment	China	25.44	98.46	2021
28	JZ-4_202302_bins_3	sample	hot spring	sediment	China	25.44	98.46	2023	26.3	8.38
29	JZ-4_202302_bins_70	sample	hot spring	sediment	China	25.44	98.46	2023	26.3	8.38
30	QQ_202207_bins_20	sample	hot spring	sediment	China	24.95	98.44	2022	70.1	6.8
31	QQ_202302_bins_49.clean	sample	hot spring	sediment	China	24.95	98.44	2023	91	7
32	QQ_202302_bins_65	sample	hot spring	sediment	China	24.95	98.44	2023	91	7
33	QQ_27_sub.clean	sample	hot spring	sediment	China	24.95	98.44	2021
34	QQ_bins.197	sample	hot spring	sediment	China	24.95	98.44	2021
35	QZM1.Bin.120.optimized	sample	hot spring	sediment	China	28.4082	92.3532	2019
36	QZM1.Bin.155.optimized	sample	hot spring	sediment	China	28.4082	92.3532	2019
37	QZM1.Bin.43.optimized	sample	hot spring	sediment	China	28.4082	92.3532	2019
38	QZM1.Bin.61.optimized	sample	hot spring	sediment	China	28.4082	92.3532	2019
39	QZM1.Bin.7.optimized	sample	hot spring	sediment	China	28.4082	92.3532	2019
40	QZM1.Bin.83.optimized	sample	hot spring	sediment	China	28.4082	92.3532	2019
41	SRBZ-2_202109_bins_41	sample	hot spring	sediment	China	24.95	98.44	2021
42	SRBZ-3_bins.37_sub	sample	hot spring	sediment	China	24.95	98.44	2023	69.8	7.54
43	SZTDM_202207_bins_15	sample	hot spring	sediment	China	24.95	98.44	2022	50.3	8.01
44	SZTDM_202207_bins_41	sample	hot spring	sediment	China	24.95	98.44	2022	50.3	8.01
45	SZTDM_202207_bins_46	sample	hot spring	sediment	China	24.95	98.44	2022	50.3	8.01
46	SZTDM_202302_bins_115	sample	hot spring	sediment	China	24.95	98.44	2023	56.2333	9.6
47	SZTDM_202302_bins_127	sample	hot spring	sediment	China	24.95	98.44	2023	80	9
48	SZTDM_202302_bins_141	sample	hot spring	sediment	China	24.95	98.44	2023	56.2333	9.6
49	SZTDM_202302_bins_145	sample	hot spring	sediment	China	24.95	98.44	2023	56.2333	9.6
50	SZTDM_202302_bins_20	sample	hot spring	sediment	China	24.95	98.44	2023	56.2333	9.6
51	SZTDM_202302_bins_28	sample	hot spring	sediment	China	24.95	98.44	2023	56.2333	9.6
52	SZTDM_202302_bins_47	sample	hot spring	sediment	China	24.95	98.44	2023	56.2333	9.6
53	SZTDM_202302_bins_61	sample	hot spring	sediment	China	24.95	98.44	2023	56.2333	9.6
54	SZTDM_202302_bins_63	sample	hot spring	sediment	China	24.95	98.44	2023	56.2333	9.6
55	SZTDM_202302_bins_70	sample	hot spring	sediment	China	24.95	98.44	2023	56.2333	9.6
56	SZTDM_202302_bins_76	sample	hot spring	sediment	China	24.95	98.44	2023	80	9
57	SZTDM_bins.86	sample	hot spring	sediment	China	24.95	98.44	2023
58	V_C2H3O2Na_Bin.72.optimized	sample	other	bioreactor	China	39.9	116.3	2019
59	WOR-3.EHL.optimized	sample	lake sediment	sediment	China	36.33	100.43	2019
60	E29_bin14	gtdb	marine	sediment	Atlantic Ocean	27.43	-86.01	2019
61	E29_bin50.optimized	gtdb	marine	sediment	Atlantic Ocean	26.28	-86.81	2019
62	E44_bin36	gtdb	marine	sediment	Atlantic Ocean	26.28	-86.81	2019
63	GCA_000980735.1.optimized	gtdb	hot spring		USA:YellowstoneNationalPark;BechlerSpring	44.286	-110.879	2015
64	GCA_001303225.1.optimized	gtdb	estuary sediment	sediment	USA:WhiteOakRiveEstuary;NorthCarolina	34.7414	-77.1234	2015
65	GCA_001303785.1.optimized	gtdb	estuary sediment	sediment	USA:WhiteOakRiveEstuary;NorthCarolina	34.7414	-77.1234	2015
66	GCA_001303805.1.optimized	gtdb	estuary sediment	sediment	USA:WhiteOakRiveEstuary;NorthCarolina	34.7414	-77.1234	2015
67	GCA_001412365.1.optimized	gtdb	other	sediment	USA:SanDiegoBaySediment	32.7	-117.16	2015
68	GCA_001771735.1.optimized	gtdb	terrestrial	sediment	USA:Rifle;CO	39.5369	-107.783	2016
69	GCA_002011615.1.optimized	gtdb	deep-sea basaltic crust	hydrothermal fluid	PacificOcean	47.76	-127.76	2017
70	GCA_002049785.1.optimized	gtdb	hydrothermal vent	sediment	USA:GuaymasBasin;GulfofCalifornia	27.0388	-111.246	2017
71	GCA_002215665.1.optimized	gtdb	marine	water	USA:CoalOilPoint;SantaBarbara;California	34.3923	-119.846	2017
72	GCA_002245415.1.optimized	gtdb	marine	water	USA:CoalOilPoint;SantaBarbara;California	34.3923	-119.846	2017
73	GCA_002256535.1.optimized	gtdb	hydrothermal vent	sediment	USA:GuaymasBasin;GulfofCalifornia	27.0065	-111.409	2017
74	GCA_002347155.1.optimized	gtdb	waste water	water	Canada:AthabascaOilSands			2017
75	GCA_002366725.1.optimized	gtdb	marine	water	USA:CoalOilPoint;SantaBarbara;California			2017
76	GCA_002403255.1.optimized	gtdb	tailing pond		Canada:NorthAlberta			2017
77	GCA_002421425.1.optimized	gtdb	waste water	water	Canada:Syncrude;Ft.McMurray;Alberta			2017
78	GCA_002441125.1.optimized	gtdb	waste water	water	Canada:MedicineHatGlauconiticfield			2017
79	GCA_002774315.1.optimized	gtdb	freshwater	water	USA:CrystalGeysernearGreenRiver;Utah		-110.8	2017
80	GCA_003152815.1.optimized	gtdb	other	soil	Sweden:StordalenMire	68.3534	19.0468	2018
81	GCA_003526185.1.optimized	gtdb	terrestrial					2018
82	GCA_003641665.1.optimized	gtdb	hydrothermal vent	sediment	Mexico:GuaymasBasin;GulfofCalifornia	29.5242	-113.57	2018
83	GCA_003644895.1.optimized	gtdb	hydrothermal vent	sediment	Mexico:GuaymasBasin;GulfofCalifornia	29.5242	-113.57	2018
84	GCA_003645615.1.optimized	gtdb	hydrothermal vent	sediment	Mexico:GuaymasBasin;GulfofCalifornia	29.5242	-113.57	2018
85	GCA_003645975.1.optimized	gtdb	hydrothermal vent	sediment	Mexico:GuaymasBasin;GulfofCalifornia	29.5242	-113.57	2018
86	GCA_003646055.1.optimized	gtdb	hydrothermal vent	sediment	Mexico:GuaymasBasin;GulfofCalifornia	29.5242	-113.57	2018
87	GCA_004375785.1.optimized	gtdb	marine	sediment	AtlanticOcean	26.28	-86.81	2019
88	GCA_004375965.1.optimized	gtdb	marine	sediment	AtlanticOcean	27.43	-86.01	2019
89	GCA_004376305.1.optimized	gtdb	marine	sediment	AtlanticOcean	26.28	-86.81	2019
90	GCA_005223075.1.optimized	gtdb	marine	sediment	China:thenorthoftheSouthChinaSea	22.1696	118.4	2019
91	GCA_009619125.1_ASM961912v1_genomic	gtdb	marine	sediment	PacificOcean:EasternNorthPacific;ODPsite1244	44.586	-125.12	2019
92	GCA_011042705.1.optimized	gtdb	hydrothermal vent	sediment	Mexico:GuaymasBasin;GulfofCalifornia	27.0078	-111.407	2020
93	GCA_011042765.1.optimized	gtdb	hydrothermal vent	sediment	Mexico:GuaymasBasin;GulfofCalifornia	27.0078	-111.407	2020
94	GCA_011049385.1.optimized	gtdb	hot spring	sediment	USA:California	39.0314	-122.432	2020
95	GCA_011052815.1.optimized	gtdb	hydrothermal vent	sediment	Mexico:GuaymasBasin;GulfofCalifornia	27.1004	-111.125	2020
96	GCA_011682715.1.optimized	gtdb	hydrothermal vent	sediment		25.03	122.34	2020
97	GCA_012517375.1.optimized	gtdb	other	unknown	OkinawaTrough	25.03	122.34	2020
98	GCA_013139425.1.optimized	gtdb	other		NewZealand:HikurangiMargin	-41.7703	176.083	2020
99	GCA_013153965.1.optimized	gtdb	hydrothermal vent	chimney	PacificOcean:EastPacificRise	9.7712	-104.279	2020
100	GCA_013154295.1.optimized	gtdb	hydrothermal vent	chimney	PacificOcean:EastPacificRise	9.7712	-104.279	2020
101	GCA_013177935.1.optimized	gtdb	other	water	Russia:Chazhemtosettlement;Tomskoblast	58.0602	82.8268	2020
102	GCA_014729155.1.optimized	gtdb	hypersaline water	microbial mat	Australia:SharkBay;HamelinePool	-25.7834	113.299	2020
103	GCA_014859085.1.optimized	gtdb	terrestrial mud volcano	sediments	Ukraine:easternCrimea	45.4261	36.478	2020
104	GCA_015484585.1.optimized	gtdb	hydrothermal vent	hydrothermal deposit(water,sediment)	PacificOcean	-34.8626	179.058	2020
105	GCA_015484655.1.optimized	gtdb	hydrothermal vent	hydrothermal deposit(water,sediment)	PacificOcean	-34.8626	179.058	2020
106	GCA_015486655.1.optimized	gtdb	hydrothermal vent	hydrothermal deposit(water,sediment)	PacificOcean	-34.8784	179.071	2020
107	GCA_015486685.1.optimized	gtdb	hydrothermal vent	hydrothermal deposit(water,sediment)	PacificOcean	-34.8784	179.071	2020
108	GCA_015489175.1.optimized	gtdb	hydrothermal vent	hydrothermal deposit(water,sediment)	PacificOcean	-34.8611	179.058	2020
109	GCA_015489295.1.optimized	gtdb	hydrothermal vent	hydrothermal deposit(water,sediment)	PacificOcean	-34.8611	179.058	2020
110	GCA_015489415.1.optimized	gtdb	hydrothermal vent	hydrothermal deposit(water,sediment)	PacificOcean	-34.8611	179.058	2020
111	GCA_015490255.1.optimized	gtdb	hydrothermal vent	hydrothermal deposit(water,sediment)	PacificOcean	-34.8611	179.058	2020
112	GCA_015490465.1.optimized	gtdb	hydrothermal vent	hydrothermal deposit(water,sediment)	PacificOcean	-34.8611	179.058	2020
113	GCA_015490555.1.optimized	gtdb	hydrothermal vent	hydrothermal deposit(water,sediment)	PacificOcean	-34.8611	179.058	2020
114	GCA_015492255.1.optimized	gtdb	hydrothermal vent	hydrothermal deposit(water,sediment)	PacificOcean	-34.8621	179.057	2020
115	GCA_015492295.1.optimized	gtdb	hydrothermal vent	hydrothermal deposit(water,sediment)	PacificOcean	-34.8621	179.057	2020
116	GCA_015493885.1.optimized	gtdb	hydrothermal vent	hydrothermal deposit(water,sediment)	PacificOcean	-34.8611	179.058	2020
117	GCA_015494735.1.optimized	gtdb	hydrothermal vent	hydrothermal deposit(water,sediment)	PacificOcean	-34.8611	179.058	2020
118	GCA_015494805.1.optimized	gtdb	hydrothermal vent	hydrothermal deposit(water,sediment)	PacificOcean	-34.8611	179.058	2020
119	GCA_016208615.1_ASM1620861v1_genomic	gtdb	freshwater	water	USA:California;Middletown	38.6913	-122.544	2020
120	GCA_016867745.1.optimized	gtdb	freshwater	water	Tanzania:LakeTanganyika;Kigoma	-6.2556	29.5108	2021
121	GCA_016867755.1.optimized	gtdb	freshwater	water	Tanzania:LakeTanganyika;Mahale	-6.2556	29.5108	2021
122	GCA_016867785.1.optimized	gtdb	freshwater	water	Tanzania:LakeTanganyika;Mahale	-6.2556	29.5108	2021
123	GCA_016867815.1.optimized	gtdb	freshwater	water	Tanzania:LakeTanganyika;Mahale	-6.2556	29.5108	2021
124	GCA_016926475.1.optimized	gtdb	freshwater	water	USA:Anadarko;OK;ZodletoneSpring	34.9956	-98.689	2021
125	GCA_016929715.1.optimized	gtdb	freshwater	water	USA:Anadarko;OK;ZodletoneSpring	34.9956	-98.689	2021
126	GCA_016930175.1.optimized	gtdb	freshwater	water	USA:Anadarko;OK;ZodletoneSpring	34.9956	-98.689	2021
127	GCA_016934535.1.optimized	gtdb	freshwater	water	USA:Anadarko;OK;ZodletoneSpring	34.9956	-98.689	2021
128	GCA_016934635.1.optimized	gtdb	freshwater	water	USA:Anadarko;OK;ZodletoneSpring	34.9956	-98.689	2021
129	GCA_016935295.1.optimized	gtdb	freshwater	water	USA:Anadarko;OK;ZodletoneSpring	34.9956	-98.689	2021
130	GCA_016935775.1.optimized	gtdb	freshwater	water	USA:Anadarko;OK;ZodletoneSpring	34.9956	-98.689	2021
131	GCA_016936155.1.optimized	gtdb	freshwater	water	USA:Anadarko;OK;ZodletoneSpring	34.9956	-98.689	2021
132	GCA_017999445.1_ASM1799944v1_genomic	gtdb	waste water	water	Germany:Greifswald	54.1147	13.43	2021
133	GCA_018335915.1_ASM1833591v1_genomic	gtdb	freshwater	water	USA:California	38.8257	-122.352	2021
134	GCA_020341755.1_ASM2034175v1_genomic	gtdb	estuary sediment	sediment	China:PRE	22.1315	113.805	2021
135	GCA_020343455.1_ASM2034345v1_genomic	gtdb	estuary sediment	sediment	China:PRE	22.1315	113.805	2021
136	GCA_020343595.1_ASM2034359v1_genomic	gtdb	estuary sediment	sediment	China:PRE	22.1315	113.805	2021
137	GCA_020349965.1_ASM2034996v1_genomic	gtdb	estuary sediment	sediment	China:PRE	22.1315	113.805	2021
138	GCA_020352555.1_ASM2035255v1_genomic	gtdb	estuary sediment	sediment	China:PRE	22.1315	113.805	2021
139	GCA_020353055.1_ASM2035305v1_genomic	gtdb	estuary sediment	sediment	China:PRE	22.1315	113.805	2021
140	GCA_020355325.1_ASM2035532v1_genomic	gtdb	estuary sediment	sediment	China:PRE	22.1315	113.805	2021
141	GCA_020721805.1_ASM2072180v1_genomic	gtdb	other	biofilm	Italy:GrottaNuovadelRioGarrafocave	42.753	13.411	2021
142	GCA_020832835.1_ASM2083283v1_genomic	gtdb	hot spring	sediment	USA:YellowstoneNationalPark;GGS063Spring	44.6905	-110.729	2021	80	8
143	GCA_021129395.1_ASM2112939v1_genomic	gtdb	hydrothermal vent	hydrothermal fluid	AtlanticOcean	30.1241	-42.1195	2021
144	GCA_021158525.1_ASM2115852v1_genomic	gtdb	hydrothermal vent	sediment	PacificOcean:Mexico;PescaderoBasin	23.957	-108.862	2021
145	GCA_021158725.1_ASM2115872v1_genomic	gtdb	hydrothermal vent	sediment	PacificOcean:Mexico;PescaderoBasin	23.957	-108.862	2021
146	GCA_021158765.1_ASM2115876v1_genomic	gtdb	hydrothermal vent	sediment	PacificOcean:Mexico;PescaderoBasin	23.957	-108.862	2021
147	GCA_021159285.1_ASM2115928v1_genomic	gtdb	hydrothermal vent	sediment	PacificOcean:Mexico;PescaderoBasin	23.957	-108.862	2021
148	GCA_021160515.1_ASM2116051v1_genomic	gtdb	hydrothermal vent	sediment	PacificOcean:Mexico;PescaderoBasin	23.957	-108.862	2021
149	GCA_021163525.1_ASM2116352v1_genomic	gtdb	hydrothermal vent	sediment	PacificOcean:Mexico;PescaderoBasin	23.957	-108.862	2021
150	GCA_023127855.1_ASM2312785v1_genomic	gtdb	marine	sediment	China:SouthChinaSea	22.17	119.28	2022
151	GCA_023127885.1_ASM2312788v1_genomic	gtdb	marine	sediment	China:SouthChinaSea	22.17	119.28	2022
152	GCA_023127905.1_ASM2312790v1_genomic	gtdb	marine	sediment	China:SouthChinaSea	22.17	119.28	2022
153	GCA_023128195.1_ASM2312819v1_genomic	gtdb	marine	sediment	China:SouthChinaSea	22.17	119.28	2022
154	GCA_023128205.1_ASM2312820v1_genomic	gtdb	marine	sediment	China:SouthChinaSea	22.17	119.28	2022
155	GCA_023128675.1_ASM2312867v1_genomic	gtdb	marine	sediment	China:SouthChinaSea	22.17	119.28	2022
156	GCA_023128825.1_ASM2312882v1_genomic.clean	gtdb	marine	sediment	China:SouthChinaSea	22.17	119.28	2022
157	GCA_023129165.1_ASM2312916v1_genomic	gtdb	marine	sediment	China:SouthChinaSea	22.17	119.28	2022
158	GCA_023129235.1_ASM2312923v1_genomic	gtdb	marine	sediment	China:SouthChinaSea	22.17	119.28	2022
159	GCA_023129325.1_ASM2312932v1_genomic	gtdb	marine	sediment	China:SouthChinaSea	22.17	119.28	2022
160	GCA_023129615.1_ASM2312961v1_genomic	gtdb	marine	sediment	China:SouthChinaSea	22.17	119.28	2022
161	GCA_023129935.1_ASM2312993v1_genomic	gtdb	marine	sediment	China:SouthChinaSea	22.17	119.28	2022
162	GCA_023130235.1_ASM2313023v1_genomic	gtdb	marine	sediment	China:SouthChinaSea	22.17	119.28	2022
163	GCA_023131835.1_ASM2313183v1_genomic.clean	gtdb	marine	sediment	China:SouthChinaSea	22.17	119.28	2022
164	GCA_023131845.1_ASM2313184v1_genomic	gtdb	marine	sediment	China:SouthChinaSea	22.17	119.28	2022
165	GCA_023132105.1_ASM2313210v1_genomic	gtdb	marine	sediment	China:SouthChinaSea	22.17	119.28	2022
166	GCA_023132615.1_ASM2313261v1_genomic.clean	gtdb	marine	sediment	China:SouthChinaSea	22.17	119.28	2022
167	GCA_023132655.1_ASM2313265v1_genomic	gtdb	marine	sediment	China:SouthChinaSea	22.17	119.28	2022
168	GCA_023132675.1_ASM2313267v1_genomic	gtdb	marine	sediment	China:SouthChinaSea	22.17	119.28	2022
169	GCA_023132905.1_ASM2313290v1_genomic	gtdb	marine	sediment	China:SouthChinaSea	22.17	119.28	2022
170	GCA_023133575.1_ASM2313357v1_genomic	gtdb	marine	sediment	China:SouthChinaSea	22.17	119.28	2022
171	GCA_023135575.1_ASM2313557v1_genomic	gtdb	marine	sediment	China:SouthChinaSea	22.17	119.28	2022
172	GCA_023136345.1_ASM2313634v1_genomic	gtdb	marine	sediment	China:SouthChinaSea	22.17	119.28	2022
173	GCA_024277525.1_ASM2427752v1_genomic	gtdb	hydrothermal vent	chimney	IndianOcean:Longqihydrothermalventfield;ultraslow-spreadingSouthwesternIndianRidge	37.78S	49.64	2022
174	GCA_024653355.1_ASM2465335v1_genomic	gtdb	terrestrial mud volcano	mud volcano	Russia:Sakhalin;DaginskiyeThermalSprings	52.043	143.084	2022
175	GCA_025060695.1_ASM2506069v1_genomic	gtdb	hot spring	biofilm	Malaysia:Sungkai;Perak	3.9974	101.393	2022
176	GCA_025060715.1_ASM2506071v1_genomic	gtdb	hot spring	biofilm	Malaysia:Sungkai;Perak	3.9974	101.393	2022
177	GCA_025061975.1_ASM2506197v1_genomic	gtdb	hot spring	biofilm	Malaysia:Sungkai;Perak	3.9974	101.393	2022
178	GCA_903884565.1.optimized	gtdb	freshwater	sediment	Finland	61.21	25.11	2020
179	GCA_903908785.1.optimized	gtdb	freshwater	sediment	Finland	61.21	25.11	2020
180	GCA_913055745.1.optimized	gtdb	marine					2021
181	Strain_sy37	ncbi	hydrothermal vent	hydrothermal fluid	the western Pacific Ocean	28.6	140.633	2025	70	7

## Sheet: Table S2
Table S2 Functional annotation and taxonomic classification summary of WOR-3 MAGs.
No.	Genome_id	Group	Domain	Phylum	Class	Order	Family	Genus	Species	Sample classify	GC content(mol%)	Completeness(%)	Contamination(%)	genome_quality	Contigs	Genome size(bp)	prodigal_nums	blastkoala_anno_num	eggnog_anno_num	Heavy metal stress	Oxidative stress	Thermal adaptation genes	sec-SRP	CBB cycle	rTCA pathway	Acetate fermentation (acetate => acetyl-CoA)	Chitin metabolism (chitin=>glucose)	TCA cycle	Ethanol fermentation (ethanol=>aldehyde)	Formate metabolism (formate =>CO2)	Gluconeogenesis (oxaloacetate => fructose-6P)	Glycogen biosynthesis(glucose-1P => glycogen/starch)	Glycolysis/Gluconeogenesis(glucose => pyruvate)	Lactate fermentation(pyruvate =>lactate)	PPP	PPP, non-oxidative phase, fructose 6P => ribose 5P	PPP, oxidative phase, glucose 6P => ribulose 5P	Pyruvate oxidation (pyruvate => acetyl-CoA)	Xylose metabolism (xylose=>glucose)	aa3-type oxidase	bd-type oxidase	cbb3-type oxidase	NADH-quinone oxidoreductase(B/A)	succinate dehydrogenase flavoprotein(B/A)	Complex III	Complex IV (coxABC/cydAB)	F-type ATPase, prokaryotes and chloroplasts	V/A-type ATPase, prokaryotes	Cytochrome c oxidase, prokaryotes
1	GCA_001412365.1.optimized	subgroup4	d__Bacteria	p__WOR-3	c__SDB-A	o__SDB-A	f__SDB-A	g__SDB-A	s__SDB-A sp001412365	gtdb	37.8646	95.24	0	High	431	3114730	3025	1050	1675	0	0	1	0	0	0	0	0	0	1	1	0	1	1	1	0	0	0	0	0	0	0	0	1	0	0	0	0	1	0
2	GCA_016926475.1.optimized	subgroup4	d__Bacteria	p__WOR-3	c__SDB-A	o__SDB-A	f__SDB-A	g__JAFGIG01	s__JAFGIG01 sp016926475	gtdb	42.347	90.29	0	High	106	2148543	2024	839	1165	0	0	1	0	0	0	0	0	0	0	1	0	1	0	0	0	1	0	0	0	0	0	0	1	0	0	0	0	1	0
3	GCA_016934535.1.optimized	subgroup4	d__Bacteria	p__WOR-3	c__SDB-A	o__SDB-A	f__SDB-A	g__JAFGIG01	s__JAFGIG01 sp016934535	gtdb	43.3727	94.14	0	High	74	2182871	2023	854	1160	1	1	1	0	0	0	0	0	0	0	1	0	1	0	1	0	0	0	0	0	0	0	0	1	0	0	0	0	1	0
4	GCA_016929715.1.optimized	subgroup4	d__Bacteria	p__WOR-3	c__SDB-A	o__SDB-A	f__SDB-A	g__JAFGIG01	s__JAFGIG01 sp016929715	gtdb	42.7778	90.11	0	High	142	1978835	1909	810	1124	0	1	1	1	0	0	0	0	0	0	1	0	1	0	1	0	1	0	0	0	0	0	0	1	0	0	0	0	0	0
5	GCA_021158725.1_ASM2115872v1_genomic	subgroup4	d__Bacteria	p__WOR-3	c__UBA3073	o__NMUJ01	f__NMUJ01	g__NMUJ01	s__NMUJ01 sp021158725	gtdb	45.3107	80.77	1.1	Medium	126	1245658	1248	655	845	0	0	1	0	0	0	0	0	0	1	1	0	0	0	0	0	0	0	0	0	0	0	0	0	0	0	1	0	1	0
6	GCA_002256535.1.optimized	subgroup4	d__Bacteria	p__WOR-3	c__UBA3073	o__NMUJ01	f__NMUJ01	g__NMUJ01	s__NMUJ01 sp002256535	gtdb	44.8444	53.3	0.55	Medium	78	886404	1044	417	651	0	0	0	0	0	0	0	0	0	0	0	0	0	0	0	0	1	0	0	0	0	0	0	0	0	0	0	0	0	0
7	GCA_023129325.1_ASM2312932v1_genomic	subgroup4	d__Bacteria	p__WOR-3	c__UBA3073	o__JACQXS01	f__JAGMCI01	g__JAGMCI01	s__JAGMCI01 sp023129325	gtdb	36.346	82.42	4.4	Medium	57	2018063	1854	750	1148	0	1	1	0	0	0	0	0	0	1	0	0	0	0	0	0	1	0	1	0	0	0	0	1	0	0	0	0	1	0
8	GCA_023129235.1_ASM2312923v1_genomic	subgroup4	d__Bacteria	p__WOR-3	c__UBA3073	o__JACQXS01	f__JACQXS01	g__JAGMCN01	s__JAGMCN01 sp023129235	gtdb	37.8583	66.31	2.2	Medium	256	1713507	1856	595	957	0	0	1	0	0	0	0	0	0	1	1	0	0	0	1	0	0	0	0	1	0	0	0	1	0	0	0	0	1	0
9	GCA_016208615.1_ASM1620861v1_genomic	subgroup4	d__Bacteria	p__WOR-3	c__UBA3073	o__JACQXS01	f__JACQXS01	g__JACQXS01	s__JACQXS01 sp016208615	gtdb	37.7225	86.92	1.1	Medium	126	2118742	2168	797	1234	0	1	1	0	0	0	0	0	0	1	1	0	0	0	0	0	1	0	1	0	0	0	0	1	0	0	0	1	0	0
10	GCA_021129395.1_ASM2112939v1_genomic	subgroup4	d__Bacteria	p__WOR-3	c__UBA3073	o__UBA3073	f__UBA3073	g__	s__	gtdb	41.4202	73.89	1.1	Medium	306	1244603	1191	557	759	0	1	1	0	0	0	0	0	0	1	0	0	0	0	0	0	1	0	0	0	0	0	0	0	0	0	1	0	1	0
11	GCA_002774315.1.optimized	subgroup4	d__Bacteria	p__WOR-3	c__UBA3073	o__UBA3073	f__UBA3073	g__UBA3073	s__UBA3073 sp002774315	gtdb	39.8764	67.6	0	Medium	162	1298191	1253	604	860	1	0	1	0	0	0	0	0	0	1	0	0	0	0	0	0	0	0	0	0	0	0	0	1	0	0	0	0	0	0
12	GCA_002366725.1.optimized	subgroup4	d__Bacteria	p__WOR-3	c__UBA3073	o__UBA3073	f__UBA3073	g__UBA3073	s__UBA3073 sp002366725	gtdb	43.7234	85.16	0.55	Medium	123	2034235	1813	783	1148	0	0	1	0	0	0	0	0	0	1	0	0	0	0	0	0	0	0	0	0	0	0	0	1	0	0	0	0	1	0
13	GCA_023132905.1_ASM2313290v1_genomic	subgroup4	d__Bacteria	p__WOR-3	c__UBA3073	o__UBA3073	f__UBA3073	g__JAGMCL01	s__JAGMCL01 sp023129165	gtdb	37.5321	65.55	0	Medium	604	1172178	1330	494	787	0	0	1	0	0	0	0	0	0	0	1	0	0	0	0	0	0	0	1	0	0	0	0	1	0	0	0	0	0	0
14	GCA_023129165.1_ASM2312916v1_genomic	subgroup4	d__Bacteria	p__WOR-3	c__UBA3073	o__UBA3073	f__UBA3073	g__JAGMCL01	s__JAGMCL01 sp023129165	gtdb	37.6029	92.31	0	High	153	3025267	2803	933	1424	0	0	0	0	0	0	0	0	0	1	1	0	0	0	0	0	1	0	1	0	0	0	0	1	0	0	0	0	1	0
15	GCA_023128205.1_ASM2312820v1_genomic	subgroup4	d__Bacteria	p__WOR-3	c__UBA3073	o__UBA3073	f__UBA3073	g__JAGMCL01	s__	gtdb	37.4952	78.13	0.1	Medium	926	2013912	2230	657	1203	0	0	1	0	0	0	0	0	0	0	1	0	0	0	0	0	0	0	1	0	0	0	0	1	0	0	0	0	0	0
16	GCA_023132105.1_ASM2313210v1_genomic	subgroup4	d__Bacteria	p__WOR-3	c__32-111	o__QNBC01	f__QNBC01	g__JAGLYS01	s__JAGLYS01 sp023132105	gtdb	32.1971	91.08	1.1	High	371	1920352	1964	747	1011	0	0	1	0	0	0	0	1	0	0	1	1	0	0	0	0	1	0	0	0	0	0	0	1	0	0	0	0	1	0
17	GCA_015486655.1.optimized	subgroup4	d__Bacteria	p__WOR-3	c__32-111	o__QNBC01	f__QNBC01	g__QNBC01	s__QNBC01 sp015486655	gtdb	37.2179	78.25	0	Medium	254	1503057	1500	664	918	0	0	1	0	0	0	0	0	0	0	1	1	0	0	0	0	0	0	0	0	0	0	0	1	0	1	1	0	1	0
18	GCA_011682715.1.optimized	subgroup4	d__Bacteria	p__WOR-3	c__32-111	o__QNBC01	f__QNBC01	g__QNBC01	s__QNBC01 sp011682715	gtdb	37.5415	77.86	0	Medium	193	1380026	1472	617	887	0	0	1	1	0	0	0	0	0	0	0	0	0	0	0	0	0	0	0	0	0	0	0	1	0	0	0	0	1	0
19	GCA_021158765.1_ASM2115876v1_genomic	subgroup4	d__Bacteria	p__WOR-3	c__32-111	o__QNBC01	f__QNBC01	g__QNBC01	s__QNBC01 sp003641665	gtdb	36.4233	90.11	1.71	High	228	1516062	1584	739	972	0	0	0	1	0	0	0	0	0	1	1	1	0	0	0	0	1	0	0	0	0	0	0	1	0	0	1	0	1	0
20	GCA_003641665.1.optimized	subgroup4	d__Bacteria	p__WOR-3	c__32-111	o__QNBC01	f__QNBC01	g__QNBC01	s__QNBC01 sp003641665	gtdb	36.333	94.06	0	High	184	1752032	1723	780	1062	0	0	1	1	0	0	0	0	0	1	1	1	0	0	0	0	0	0	0	0	0	0	0	1	0	0	0	0	1	0
21	GCA_023131845.1_ASM2313184v1_genomic	subgroup4	d__Bacteria	p__WOR-3	c__32-111	o__32-111	f__	g__	s__	gtdb	30.2102	66.76	0.2	Medium	672	1304332	1652	484	779	0	1	1	0	0	0	0	0	0	0	0	0	0	0	0	0	0	0	0	0	0	0	0	1	0	0	0	0	0	0
22	GCA_002403255.1.optimized	subgroup4	d__Bacteria	p__WOR-3	c__32-111	o__32-111	f__32-111	g__UBA2202	s__UBA2202 sp002327905	gtdb	37.9209	90.56	0	High	136	2047793	1943	791	1039	1	0	1	1	0	0	0	0	0	0	0	1	0	0	0	0	1	0	1	0	0	0	0	1	0	0	0	0	1	0
23	GCA_020721805.1_ASM2072180v1_genomic	subgroup4	d__Bacteria	p__WOR-3	c__32-111	o__32-111	f__32-111	g__32-111	s__32-111 sp020721805	gtdb	30.6988	96.7	0	High	74	1703152	1643	793	950	0	1	1	1	0	0	0	0	0	0	1	1	0	0	0	0	1	0	1	0	0	0	0	1	0	0	0	0	1	0
24	GCA_003526185.1.optimized	subgroup4	d__Bacteria	p__WOR-3	c__32-111	o__32-111	f__32-111	g__32-111	s__32-111 sp001508335	gtdb	31.6012	95.6	0	High	36	1794741	1709	820	1002	0	0	1	1	0	0	0	0	0	0	0	0	0	0	0	0	1	0	1	0	0	0	0	1	0	0	0	0	1	0
25	GCA_002441125.1.optimized	subgroup4	d__Bacteria	p__WOR-3	c__32-111	o__32-111	f__32-111	g__32-111	s__32-111 sp002441125	gtdb	30.7322	93.41	0	High	33	1779560	1675	802	995	0	0	1	1	0	0	0	0	0	0	0	1	0	0	0	0	1	0	1	0	0	0	0	1	0	0	0	0	0	0
26	DPZ-2_202101_bins_168	subgroup4	d__Bacteria	p__WOR-3	c__32-111	o__32-111	f__32-111	g__32-111	s__	sample	30.4646	74.49	2.62	Medium	65	1628155	1577	711	902	0	0	1	0	0	0	0	0	0	0	0	0	0	0	0	0	1	0	1	0	0	0	0	1	0	0	0	0	1	0
27	DPZ-2_202101_bins_157	subgroup4	d__Bacteria	p__WOR-3	c__32-111	o__32-111	f__32-111	g__32-111	s__	sample	31.6244	92.86	0	High	15	1714587	1598	780	944	0	0	1	0	0	0	0	0	0	0	0	1	0	0	0	0	1	0	1	0	0	0	0	1	0	0	0	0	1	0
28	GCA_004376305.1.optimized	subgroup4	d__Bacteria	p__WOR-3	c__E44-bin80	o__E44-bin80	f__E44-bin80	g__SOKD01	s__SOKD01 sp004376305	gtdb	40.9365	79.18	0.1	Medium	394	1733347	1838	739	1095	0	0	1	0	0	0	0	0	0	0	1	0	0	0	0	0	1	0	0	0	0	0	0	1	0	0	0	0	1	0
29	GCA_023132615.1_ASM2313261v1_genomic.clean	subgroup4	d__Bacteria	p__WOR-3	c__E44-bin80	o__E44-bin80	f__E44-bin80	g__JAGMEZ01	s__JAGMEZ01 sp023127905	gtdb	36.9349	74.84	0	Medium	896	2307243	2533	786	1358	0	0	1	0	0	0	0	0	1	0	1	0	1	0	0	0	0	0	1	0	0	0	0	1	0	0	0	0	1	0
30	GCA_023127905.1_ASM2312790v1_genomic	subgroup4	d__Bacteria	p__WOR-3	c__E44-bin80	o__E44-bin80	f__E44-bin80	g__JAGMEZ01	s__JAGMEZ01 sp023127905	gtdb	36.8287	87.55	2.26	Medium	668	2877198	2804	918	1563	0	0	0	1	0	0	0	0	1	0	1	0	1	0	0	0	1	0	1	0	0	0	0	1	0	0	0	0	1	0
31	GCA_004375785.1.optimized	subgroup4	d__Bacteria	p__WOR-3	c__E44-bin80	o__E44-bin80	f__E44-bin80	g__E44-bin80	s__E44-bin80 sp004375785	gtdb	38.0623	94.51	0	High	362	2553431	2416	871	1316	0	0	1	1	0	0	0	0	0	0	1	0	1	0	0	0	1	0	1	0	0	0	0	1	0	0	0	0	1	0
32	GCA_023129615.1_ASM2312961v1_genomic	subgroup4	d__Bacteria	p__WOR-3	c__E44-bin80	o__E44-bin80	f__E44-bin80	g__SOIS01	s__SOIS01 sp004375965	gtdb	37.2445	95.6	1.1	High	60	2690179	2453	1033	1512	0	0	1	1	0	0	0	0	1	1	1	0	1	0	0	0	0	0	1	0	0	0	0	1	0	0	0	0	1	0
33	GCA_023132655.1_ASM2313265v1_genomic	subgroup4	d__Bacteria	p__WOR-3	c__E44-bin80	o__E44-bin80	f__E44-bin80	g__SOIS01	s__SOIS01 sp004375965	gtdb	37.6442	82.62	0	Medium	565	1954059	1996	801	1243	0	0	1	1	0	0	0	0	1	1	1	0	0	0	0	0	1	0	0	0	0	0	0	1	0	0	0	0	1	0
34	GCA_004375965.1.optimized	subgroup4	d__Bacteria	p__WOR-3	c__E44-bin80	o__E44-bin80	f__E44-bin80	g__SOIS01	s__SOIS01 sp004375965	gtdb	37.6678	94.44	0	High	259	2250850	2192	962	1422	0	0	1	1	0	0	0	0	1	0	1	0	1	0	0	0	0	0	1	0	0	0	0	1	0	0	0	0	1	0
35	GCA_015486685.1.optimized	subgroup4	d__Bacteria	p__WOR-3	c__UBA3072	o__WFRC01	f__WFRC01	g__WFRC01	s__WFRC01 sp015486685	gtdb	36	91.14	0.06	High	380	2325479	2353	920	1371	1	0	1	1	0	0	0	0	1	1	1	0	0	0	0	0	1	0	1	0	0	0	0	1	0	1	1	0	1	0
36	GCA_021160515.1_ASM2116051v1_genomic	subgroup4	d__Bacteria	p__WOR-3	c__UBA3072	o__UBA3072	f__B12-G15	g__	s__	gtdb	39.6421	56.44	7.33	Medium	272	1098108	1202	537	762	0	0	1	0	0	0	0	0	0	0	0	0	0	0	0	0	0	0	0	0	0	0	0	1	0	0	0	1	0	0
37	JZ-2_202302_bins_143	subgroup4	d__Bacteria	p__WOR-3	c__UBA3072	o__UBA3072	f__B12-G15	g__	s__	sample	31.5764	92.61	0	High	85	2079848	1965	882	1179	0	0	1	0	0	0	0	0	0	1	1	0	0	0	0	0	0	0	1	0	0	0	0	1	0	0	0	0	1	0
38	GCA_021163525.1_ASM2116352v1_genomic	subgroup4	d__Bacteria	p__WOR-3	c__UBA3072	o__UBA3072	f__B12-G15	g__B12-G15	s__B12-G15 sp021163525	gtdb	41.4391	68.9	2.75	Medium	244	1383086	1487	650	928	0	0	1	0	0	0	0	0	0	1	0	0	0	0	0	0	0	0	1	0	0	0	0	0	0	0	0	0	1	0
39	GCA_011042765.1.optimized	subgroup4	d__Bacteria	p__WOR-3	c__UBA3072	o__UBA3072	f__B12-G15	g__B12-G15	s__B12-G15 sp003646055	gtdb	41.8511	81.44	0	Medium	421	1714615	1909	789	1173	0	0	1	1	0	0	0	0	0	1	1	0	0	0	0	0	0	0	1	0	0	0	0	1	0	0	0	0	1	0
40	GCA_003646055.1.optimized	subgroup4	d__Bacteria	p__WOR-3	c__UBA3072	o__UBA3072	f__B12-G15	g__B12-G15	s__B12-G15 sp003646055	gtdb	41.4256	79.81	0.1	Medium	275	1854172	1887	778	1107	0	0	1	0	0	0	0	0	0	1	1	0	1	0	0	0	1	0	0	0	0	0	0	1	0	0	0	0	1	0
41	GCA_016930175.1.optimized	subgroup4	d__Bacteria	p__WOR-3	c__UBA3072	o__UBA3072	f__UBA3072	g__JAFGHJ01	s__JAFGHJ01 sp016930175	gtdb	38.0241	94.04	0	High	48	2344829	2119	989	1367	0	1	1	1	0	0	0	1	0	1	1	0	0	1	1	0	0	0	1	1	0	0	0	1	0	0	0	0	1	0
42	GCA_002215665.1.optimized	subgroup4	d__Bacteria	p__WOR-3	c__UBA3072	o__UBA3072	f__UBA3072	g__UBA3072	s__UBA3072 sp002215665	gtdb	38.1838	89.64	0	Medium	72	1620588	1647	801	1072	1	0	0	1	0	0	0	0	0	1	1	0	0	0	0	0	0	0	1	0	0	0	0	1	0	0	0	0	1	0
43	GCA_023131835.1_ASM2313183v1_genomic.clean	subgroup4	d__Bacteria	p__WOR-3	c__UBA3072	o__UBA3072	f__UBA3072	g__JAGLZA01	s__JAGLZA01 sp023131835	gtdb	39.3771	94.59	0	High	536	3876179	4046	1045	1789	0	1	1	0	0	0	0	0	0	1	0	0	0	0	1	0	1	0	0	0	0	0	0	1	0	0	0	0	1	0
44	GCA_023129935.1_ASM2312993v1_genomic	subgroup4	d__Bacteria	p__WOR-3	c__UBA3072	o__UBA3072	f__UBA3072	g__JAGLZA01	s__JAGLZA01 sp023131835	gtdb	39.3574	92.94	0	High	626	2458303	2418	848	1306	0	1	1	1	0	0	0	0	0	0	0	0	0	0	1	0	1	0	0	0	0	0	0	1	0	0	0	0	1	0
45	GCA_023127855.1_ASM2312785v1_genomic	subgroup4	d__Bacteria	p__WOR-3	c__UBA3072	o__UBA3072	f__UBA3072	g__E29-bin14	s__	gtdb	39.5091	81.09	0	Medium	383	1503554	1612	664	966	0	0	1	1	0	0	0	0	0	0	0	0	0	1	1	0	0	0	0	0	0	0	0	1	0	0	0	0	1	0
46	GCA_023128675.1_ASM2312867v1_genomic	subgroup4	d__Bacteria	p__WOR-3	c__UBA3072	o__UBA3072	f__UBA3072	g__E29-bin14	s__E29-bin14 sp004377355	gtdb	36.1167	93.04	0	High	245	2011527	2069	890	1282	0	0	1	1	0	0	0	0	0	1	1	0	0	0	0	0	1	0	0	0	0	0	0	1	0	0	0	0	1	0
47	GCA_023132675.1_ASM2313267v1_genomic	subgroup4	d__Bacteria	p__WOR-3	c__UBA3072	o__UBA3072	f__UBA3072	g__E29-bin14	s__E29-bin14 sp004377355	gtdb	36.1019	88.69	0	Medium	294	1335333	1472	721	978	0	0	1	0	0	0	0	0	0	1	0	0	0	0	0	0	1	0	0	0	0	0	0	1	0	0	0	0	1	0
48	E29_bin14	subgroup4	d__Bacteria	p__WOR-3	c__UBA3072	o__UBA3072	f__UBA3072	g__E29-bin14	s__E29-bin14 sp004377355	gtdb	36.2202	95.14	0	High	211	1809868	1814	839	1150	0	0	0	1	0	0	0	0	0	1	0	0	0	0	0	1	1	1	0	0	0	0	0	1	0	0	0	0	1	0
49	GCA_002011615.1.optimized	subgroup3	d__Bacteria	p__WOR-3	c__Hydrothermia	o__Hydrothermales	f__Hydrothermaceae	g__Hydrothermus	s__Hydrothermus pacificus	gtdb	34.7517	91.53	0	High	19	2059798	1963	942	1185	0	1	1	0	0	1	0	0	1	0	1	0	0	0	0	0	1	0	1	0	0	0	0	1	0	0	0	0	1	0
50	QZM1.Bin.43.optimized	subgroup3	d__Bacteria	p__WOR-3	c__Hydrothermia	o__Hydrothermales	f__Hydrothermaceae	g__	s__	sample	30.4981	58.7	0	Medium	70	1366682	1349	675	835	0	0	1	0	0	1	0	0	1	1	0	0	1	0	0	0	0	0	0	0	0	0	0	1	1	0	0	0	1	0
51	SZTDM_bins.86	subgroup3	d__Bacteria	p__WOR-3	c__Hydrothermia	o__Hydrothermales	f__Hydrothermaceae	g__	s__	sample	29.3486	80.43	0	Medium	170	1800827	1800	822	1059	1	0	1	0	0	1	0	0	0	1	1	0	1	0	0	0	1	0	1	0	0	0	0	1	1	0	0	0	1	0
52	QQ_202302_bins_49.clean	subgroup3	d__Bacteria	p__WOR-3	c__Hydrothermia	o__Hydrothermales	f__Hydrothermaceae	g__	s__	sample	29.6596	93.22	0.34	High	75	2045981	1941	901	1134	0	0	1	0	0	1	0	0	1	1	1	0	1	0	0	0	1	0	0	0	0	0	0	1	1	0	0	0	1	0
53	JZ-1_202302_bins_95	subgroup3	d__Bacteria	p__WOR-3	c__Hydrothermia	o__Hydrothermales	f__Hydrothermaceae	g__	s__	sample	29.4869	89.83	0	Medium	57	1680907	1628	850	1022	0	1	1	0	0	1	0	0	1	1	1	0	1	0	0	0	0	0	1	0	0	0	0	1	1	0	0	0	1	0
54	GCA_024277525.1_ASM2427752v1_genomic	subgroup3	d__Bacteria	p__WOR-3	c__Hydrothermia	o__Hydrothermales	f__JAJRUZ01	g__JAJRUZ01	s__JAJRUZ01 sp024277525	gtdb	33.355	93.22	0	High	102	2338067	2343	932	1243	0	0	1	0	0	1	0	0	1	1	1	0	0	0	0	0	1	0	1	0	0	0	0	1	1	0	0	0	1	0
55	GCA_015492255.1.optimized	subgroup3	d__Bacteria	p__WOR-3	c__Hydrothermia	o__Hydrothermales	f__JAJRUZ01	g__JAJRUZ01	s__	gtdb	34.9627	77.12	0	Medium	473	1874287	2048	780	1155	0	1	0	0	0	1	0	0	1	0	1	0	0	0	0	0	0	0	1	0	0	0	0	1	1	1	0	0	1	0
56	QZM1.Bin.7.optimized	subgroup3	d__Bacteria	p__WOR-3	c__Hydrothermia	o__Hydrothermales	f__JAJRUZ01	g__JAJRUZ01	s__	sample	30.9866	92.3	0	High	267	1775669	1921	887	1096	1	0	0	0	0	0	0	0	1	1	1	0	1	0	0	0	1	0	1	0	1	0	0	1	0	0	0	0	0	1
57	GXS_202101_bins_81	subgroup3	d__Bacteria	p__WOR-3	c__Hydrothermia	o__Hydrothermales	f__JAJRUZ01	g__JAJRUZ01	s__	sample	29.7707	93.22	1.69	High	58	1628431	1708	797	926	0	0	0	0	0	0	0	0	0	0	1	1	0	0	1	0	1	0	1	0	0	0	0	1	0	0	0	0	1	0
58	QQ_27_sub.clean	subgroup3	d__Bacteria	p__WOR-3	c__Hydrothermia	o__Hydrothermales	f__JAJRUZ01	g__JAJRUZ01	s__	sample	30.5364	70.64	1.65	Medium	499	2342621	2556	921	1470	0	0	1	0	0	0	0	1	0	1	1	0	0	0	1	0	0	0	1	0	0	0	0	1	0	0	0	0	1	0
59	QQ_202207_bins_20	subgroup3	d__Bacteria	p__WOR-3	c__Hydrothermia	o__Hydrothermales	f__JAJRUZ01	g__JAJRUZ01	s__	sample	29.9449	89.83	0.31	Medium	88	1839009	1835	852	1094	0	0	1	0	0	0	0	0	0	0	1	0	1	0	1	0	0	0	0	0	1	0	0	1	1	0	0	0	1	1
60	GCA_015489295.1.optimized	subgroup3	d__Bacteria	p__WOR-3	c__Hydrothermia	o__WGAB01	f__WGAB01	g__WGAB01	s__WGAB01 sp015489295	gtdb	64.0561	92.94	0	High	368	2189800	2207	959	1419	0	1	1	0	0	1	0	0	1	0	0	1	1	1	1	0	1	0	0	0	0	0	0	1	1	1	1	0	1	0
61	GCA_015490555.1.optimized	subgroup3	d__Bacteria	p__WOR-3	c__Hydrothermia	o__WGAB01	f__WGAB01	g__S141-55	s__S141-55 sp015490555	gtdb	54.728	91.51	0.1	High	109	2163145	1977	930	1299	0	1	1	0	0	1	0	0	1	0	0	0	0	1	1	1	1	1	0	0	0	1	1	1	1	1	0	0	1	0
62	GCA_015484655.1.optimized	subgroup3	d__Bacteria	p__WOR-3	c__Hydrothermia	o__WGAB01	f__WGAB01	g__S141-55	s__	gtdb	43.1137	75.65	0	Medium	350	1567160	1566	633	919	1	0	1	0	0	1	0	0	0	0	1	0	0	0	0	0	0	0	0	0	0	1	1	1	1	1	0	0	1	0
63	GCA_015484585.1.optimized	subgroup3	d__Bacteria	p__WOR-3	c__Hydrothermia	o__B15-G9	f__DRBW01	g__	s__	gtdb	44.8709	67.86	0.55	Medium	405	1663226	1721	685	1017	1	0	1	0	0	0	0	0	0	1	0	0	0	0	1	0	0	0	0	0	0	0	0	1	1	0	0	0	0	0
64	GCA_021158525.1_ASM2115852v1_genomic	subgroup3	d__Bacteria	p__WOR-3	c__Hydrothermia	o__B15-G9	f__DRBW01	g__DRBW01	s__DRBW01 sp021158525	gtdb	52.6563	91.21	0.06	High	129	1996111	1822	873	1159	0	1	1	0	0	0	0	0	0	0	1	0	0	0	1	0	1	0	1	0	0	0	0	1	0	0	1	0	1	0
65	GCA_011042705.1.optimized	subgroup3	d__Bacteria	p__WOR-3	c__Hydrothermia	o__B15-G9	f__DRBW01	g__DRBW01	s__DRBW01 sp011042705	gtdb	53.3673	83.52	0	Medium	258	1396547	1457	687	954	0	0	1	0	0	0	0	0	0	0	1	0	0	0	0	0	1	0	0	0	0	0	0	1	0	0	0	0	1	0
66	GCA_015489415.1.optimized	subgroup3	d__Bacteria	p__WOR-3	c__Hydrothermia	o__B15-G9	f__WFZT01	g__WFZT01	s__WFZT01 sp015489415	gtdb	43.7687	91.76	0.55	High	284	2535440	2397	1151	1547	1	1	1	0	0	1	0	0	1	0	1	0	0	1	1	0	1	0	0	0	0	0	0	1	1	1	0	0	1	0
67	GCA_015489175.1.optimized	subgroup3	d__Bacteria	p__WOR-3	c__Hydrothermia	o__B15-G9	f__B15-G9	g__WGAI01	s__WGAI01 sp015489175	gtdb	49.4769	92.31	0	High	76	2048216	1799	834	1098	0	1	1	0	0	0	0	0	0	0	1	0	0	1	1	0	1	0	1	0	0	0	0	1	0	1	1	0	1	0
68	GCA_003645975.1.optimized	subgroup3	d__Bacteria	p__WOR-3	c__Hydrothermia	o__B15-G9	f__B15-G9	g__B15-G9	s__B15-G9 sp003645975	gtdb	48.9079	75.32	0.1	Medium	322	1772921	1829	709	1027	0	0	1	0	0	0	0	0	0	0	1	0	0	0	0	0	0	0	1	0	0	0	0	1	0	0	0	0	1	0
69	GCA_913055745.1.optimized	subgroup3	d__Bacteria	p__WOR-3	c__Hydrothermia	o__UBA1063	f__CAJXJZ01	g__CAJXJZ01	s__CAJXJZ01 sp913055745	gtdb	37.4178	93.41	0	High	63	1793924	1697	854	1065	0	1	1	0	0	0	0	0	0	0	1	1	0	0	1	0	1	0	1	0	0	0	0	1	0	0	0	0	1	0
70	GCA_021159285.1_ASM2115928v1_genomic	subgroup3	d__Bacteria	p__WOR-3	c__Hydrothermia	o__UBA1063	f__UBA1063	g__B29-G16	s__B29-G16 sp003644895	gtdb	39.8621	94.92	0.15	High	366	2077749	2358	909	1341	0	0	1	0	0	0	0	0	0	0	1	1	0	1	1	0	1	0	1	0	0	0	0	1	0	0	0	0	1	0
71	GCA_003644895.1.optimized	subgroup3	d__Bacteria	p__WOR-3	c__Hydrothermia	o__UBA1063	f__UBA1063	g__B29-G16	s__B29-G16 sp003644895	gtdb	39.2094	88.21	0.37	Medium	247	1672059	1777	838	1181	0	0	1	0	0	0	0	0	0	0	1	1	0	0	0	0	1	0	1	0	0	0	0	1	0	0	0	0	1	0
72	GCA_017999445.1_ASM1799944v1_genomic	subgroup3	d__Bacteria	p__WOR-3	c__Hydrothermia	o__UBA1063	f__UBA1063	g__UBA1063	s__UBA1063 sp002316275	gtdb	40.1795	96.61	0	High	15	1514041	1397	776	915	0	0	1	0	0	0	0	0	0	0	0	0	0	1	1	0	1	0	1	0	0	0	0	1	0	0	0	0	1	0
73	GCA_002421425.1.optimized	subgroup3	d__Bacteria	p__WOR-3	c__Hydrothermia	o__UBA1063	f__UBA1063	g__UBA1063	s__UBA1063 sp002421425	gtdb	41.7691	96.61	1.69	High	26	1622116	1522	820	1016	1	0	1	0	0	0	0	0	0	1	1	0	0	1	1	0	1	0	1	0	0	0	0	1	0	0	0	0	1	0
74	SRBZ-2_202109_bins_41	subgroup3	d__Bacteria	p__WOR-3	c__Hydrothermia	o__UBA1063	f__UBA1063	g__	s__	sample	38.6691	80.71	0.15	Medium	208	1301673	1394	663	873	0	0	1	0	0	0	0	0	0	1	1	0	0	1	1	0	1	0	0	0	0	0	0	1	0	0	0	0	0	0
75	SZTDM_202302_bins_141	subgroup3	d__Bacteria	p__WOR-3	c__Hydrothermia	o__UBA1063	f__UBA1063	g__	s__	sample	38.8005	71.19	0	Medium	50	1267386	1215	657	803	1	1	1	0	0	0	0	0	0	1	0	0	0	1	1	0	1	0	1	0	0	0	0	1	0	0	0	0	1	0
76	GXS-1_maxbin.014_sub	subgroup3	d__Bacteria	p__WOR-3	c__Hydrothermia	o__UBA1063	f__UBA1063	g__	s__	sample	38.6172	96.61	0	High	65	1436301	1532	676	820	1	0	1	0	0	0	0	0	0	1	1	0	0	1	1	0	1	0	1	0	0	0	0	1	0	0	0	0	1	0
77	GCA_015493885.1.optimized	subgroup3	d__Bacteria	p__WOR-3	c__Hydrothermia	o__S141-80	f__S141-80	g__	s__	gtdb	58.785	72.96	0.31	Medium	348	1596594	1755	752	1036	0	1	1	0	0	0	0	0	0	1	0	0	0	0	1	0	0	0	0	0	1	1	1	1	0	0	1	0	1	1
78	Strain_sy37	subgroup3	d__Bacteria	p__WOR-3	c__Hydrothermia	o__S141-80	f__S141-80	g__S141-80	s__		60.5852	98.31	0	High	1	2289766	1721	977	1263	1	1	1	1	0	0	0	0	1	1	0	1	0	1	0	0	1	0	0	0	1	0	1	1	1	0	1	0	1	1
79	GCA_015490255.1.optimized	subgroup3	d__Bacteria	p__WOR-3	c__Hydrothermia	o__S141-80	f__S141-80	g__S141-80	s__S141-80 sp015490255	gtdb	62.2758	77.5	0.15	Medium	353	1701893	1836	798	1063	1	1	1	0	0	0	0	0	0	0	1	0	0	1	1	0	0	0	0	0	1	1	1	1	1	1	1	0	1	1
80	QZM1.Bin.61.optimized	subgroup3	d__Bacteria	p__WOR-3	c__Hydrothermia	o__	f__	g__	s__	sample	56.338	89.53	0.06	Medium	387	1861723	1977	759	995	0	0	1	0	0	0	0	0	0	0	0	0	0	0	1	0	1	0	0	0	0	0	0	1	0	0	0	0	1	0
81	DRTY-4_bins.148	subgroup3	d__Bacteria	p__WOR-3	c__Hydrothermia	o__	f__	g__	s__	sample	53.7969	93.22	0.15	High	243	2054550	2116	808	1042	0	0	1	0	0	0	0	0	0	0	0	0	0	0	0	0	1	0	0	0	0	0	0	1	1	0	0	0	1	0
82	GCA_015494735.1.optimized	subgroup3	d__Bacteria	p__WOR-3	c__Hydrothermia	o__LBFQ01	f__DSFT01	g__S143-66	s__S143-66 sp015494735	gtdb	51.9527	82.8	0	Medium	175	1671783	1790	796	984	0	1	1	0	0	0	0	0	0	0	0	0	0	1	1	0	1	0	0	0	1	0	0	1	0	0	0	0	1	1
83	GCA_025060695.1_ASM2506069v1_genomic	subgroup3	d__Bacteria	p__WOR-3	c__Hydrothermia	o__LBFQ01	f__DSFT01	g__DSFT01	s__DSFT01 sp025060695	gtdb	30.1301	94.92	0	High	77	1496868	1516	797	867	0	0	0	0	0	0	0	0	0	1	0	0	0	0	1	0	1	0	0	0	1	0	0	1	1	0	0	0	1	1
84	QQ_bins.197	subgroup3	d__Bacteria	p__WOR-3	c__Hydrothermia	o__LBFQ01	f__DSFT01	g__DSFT01	s__	sample	27.5651	94.92	0	High	99	1848020	1801	858	1015	0	0	1	0	0	0	0	0	0	0	0	0	0	1	1	0	1	0	0	0	1	0	0	1	0	0	0	0	1	1
85	GXS_27	subgroup3	d__Bacteria	p__WOR-3	c__Hydrothermia	o__LBFQ01	f__DSFT01	g__DSFT01	s__	sample	27.705	74.58	0	Medium	244	1662127	1722	809	999	0	1	1	0	0	0	0	0	0	0	1	1	0	0	1	0	1	0	1	0	0	0	0	1	0	0	0	0	1	0
86	SRBZ-3_bins.37_sub	subgroup3	d__Bacteria	p__WOR-3	c__Hydrothermia	o__LBFQ01	f__DSFT01	g__DSFT01	s__	sample	28.7	56.03	1.22	Medium	244	1100802	1271	543	709	0	0	1	0	0	0	0	0	0	0	0	0	0	0	1	0	0	0	0	0	1	0	0	1	0	0	0	0	1	1
87	GXS_202207_bins_23	subgroup3	d__Bacteria	p__WOR-3	c__Hydrothermia	o__LBFQ01	f__DSFT01	g__DSFT01	s__	sample	27.6893	92.6	0	High	34	1775156	1744	848	1085	0	1	1	0	0	0	0	0	0	0	1	1	0	0	1	0	1	0	1	0	0	0	0	1	0	0	0	0	1	0
88	GCA_013154295.1.optimized	subgroup3	d__Bacteria	p__WOR-3	c__Hydrothermia	o__LBFQ01	f__LBFQ01	g__JAADCS01	s__JAADCS01 sp013154295	gtdb	48.5836	91.93	0	High	163	1920494	2018	796	1008	0	0	1	0	0	0	0	0	0	0	0	0	0	0	1	0	1	0	0	0	0	0	0	1	0	0	0	0	1	0
89	GCA_013153965.1.optimized	subgroup3	d__Bacteria	p__WOR-3	c__Hydrothermia	o__LBFQ01	f__LBFQ01	g__JAADCS01	s__JAADCS01 sp013153965	gtdb	58.2254	90.52	0	High	63	1528338	1581	756	889	0	0	1	0	0	0	0	0	0	0	0	0	0	0	1	0	1	0	0	0	1	0	0	1	0	0	0	0	1	1
90	GCA_015494805.1.optimized	subgroup3	d__Bacteria	p__WOR-3	c__Hydrothermia	o__LBFQ01	f__LBFQ01	g__JAADCS01	s__JAADCS01 sp015494805	gtdb	57.2651	82.6	0	Medium	216	1861243	1949	776	1014	1	1	1	0	0	0	0	0	0	0	0	0	0	0	1	0	1	0	0	0	0	0	0	1	0	0	0	0	1	0
91	GCA_015490465.1.optimized	subgroup3	d__Bacteria	p__WOR-3	c__Hydrothermia	o__LBFQ01	f__LBFQ01	g__JAADCS01	s__JAADCS01 sp015490465	gtdb	55.0882	91.53	0	High	126	2053153	2127	841	1085	1	1	1	0	0	0	0	0	0	0	0	0	0	0	1	0	1	0	0	0	1	0	0	1	0	1	0	0	1	1
92	GCA_015492295.1.optimized	subgroup3	d__Bacteria	p__WOR-3	c__Hydrothermia	o__LBFQ01	f__LBFQ01	g__Caldipriscus	s__Caldipriscus sp015492295	gtdb	41.6823	87.07	0	Medium	121	1957322	2105	837	1033	0	1	1	0	0	0	0	0	0	1	0	0	0	0	1	0	1	0	0	0	1	0	0	1	0	0	0	0	1	1
93	GXS_202101_bins_69	subgroup3	d__Bacteria	p__WOR-3	c__Hydrothermia	o__LBFQ01	f__LBFQ01	g__Caldipriscus	s__	sample	41.3332	91.68	0.85	High	37	2166931	2084	967	1195	0	0	1	0	0	0	0	0	0	0	1	1	0	0	1	0	1	0	1	0	0	0	0	1	0	0	0	0	1	0
94	GCA_020832835.1_ASM2083283v1_genomic	subgroup3	d__Bacteria	p__WOR-3	c__Hydrothermia	o__LBFQ01	f__LBFQ01	g__Caldipriscus	s__Caldipriscus sp000980735	gtdb	44.4907	89.66	0	Medium	66	1342086	1445	705	797	0	1	1	0	0	0	0	0	0	0	0	0	0	0	1	0	1	0	0	0	1	0	0	1	0	0	1	0	1	1
95	GCA_000980735.1.optimized	subgroup3	d__Bacteria	p__WOR-3	c__Hydrothermia	o__LBFQ01	f__LBFQ01	g__Caldipriscus	s__Caldipriscus sp000980735	gtdb	44.3015	58.45	0.41	Medium	69	1224818	1421	570	745	0	0	1	0	0	0	0	0	0	0	0	0	0	0	1	0	1	0	0	0	1	0	0	1	0	0	0	0	1	1
96	GCA_003645615.1.optimized	subgroup2	d__Bacteria	p__WOR-3	c__WOR-3	o__SM23-42	f__B36-G15	g__B36-G15	s__B36-G15 sp003645615	gtdb	51.2906	88.46	0.1	Medium	184	2205948	2207	881	1237	0	0	1	1	0	0	0	0	1	1	1	0	0	0	0	0	0	0	1	0	0	0	0	1	0	0	0	0	1	0
97	JZ-2_202302_bins_123	subgroup2	d__Bacteria	p__WOR-3	c__WOR-3	o__SM23-42	f__	g__	s__	sample	43.6202	95.6	0	High	80	2446943	2159	973	1325	0	0	1	0	0	0	0	0	1	1	0	0	1	0	0	0	1	0	1	1	0	0	0	1	0	0	0	1	0	0
98	Cr_S_Bin.42.optimized	subgroup2	d__Bacteria	p__WOR-3	c__WOR-3	o__SM23-42	f__	g__	s__	sample	53.6803	68.92	0	Medium	299	1734327	1761	693	1039	0	1	1	0	0	0	0	0	1	1	1	0	0	0	0	0	0	0	1	1	0	0	0	1	0	0	0	1	0	0
99	QZM1.Bin.83.optimized	subgroup2	d__Bacteria	p__WOR-3	c__WOR-3	o__SM23-42	f__	g__	s__	sample	41.6882	92.31	0	High	467	2368462	2395	912	1346	0	0	1	0	0	0	0	0	1	1	1	0	0	0	0	0	1	0	1	0	0	0	0	1	0	0	0	1	1	0
100	JZ-2_202302_bins_96	subgroup2	d__Bacteria	p__WOR-3	c__WOR-3	o__SM23-42	f__	g__	s__	sample	40.6647	92.99	0	High	81	2049599	1847	825	1106	0	0	0	0	0	0	0	0	1	1	0	0	0	0	0	0	1	0	1	1	0	0	0	1	0	0	0	0	1	0
101	SZTDM_202302_bins_127	subgroup2	d__Bacteria	p__WOR-3	c__WOR-3	o__SM23-42	f__	g__	s__	sample	41.9138	92.58	1.65	High	242	1784977	1815	807	1115	1	0	1	0	0	0	0	0	1	1	0	0	0	0	0	0	0	0	0	0	0	0	0	1	0	0	0	1	1	0
102	JZ-2_202302_bins_72	subgroup2	d__Bacteria	p__WOR-3	c__WOR-3	o__SM23-42	f__	g__	s__	sample	37.3172	92.24	0	High	122	1984701	1828	806	1078	0	0	1	0	0	0	0	0	1	1	0	0	0	0	0	0	1	0	1	0	0	0	0	1	0	0	0	0	1	0
103	QZM1.Bin.155.optimized	subgroup2	d__Bacteria	p__WOR-3	c__WOR-3	o__SM23-42	f__	g__	s__	sample	37.7581	95.54	0	High	161	2634823	2526	1057	1429	1	0	1	0	0	0	0	0	1	1	0	0	0	0	0	0	1	0	1	1	0	0	0	1	0	0	0	1	1	0
104	SZTDM_202302_bins_76	subgroup2	d__Bacteria	p__WOR-3	c__WOR-3	o__SM23-42	f__	g__	s__	sample	37.2678	93.34	1.1	High	109	2418612	2207	970	1337	1	0	1	0	0	0	0	0	1	1	0	0	0	0	0	0	1	0	1	1	0	0	0	1	0	0	0	1	1	0
105	DPZ-2_202101_bins_108.clean	subgroup2	d__Bacteria	p__WOR-3	c__WOR-3	o__SM23-42	f__	g__	s__	sample	37.3425	50.91	0	Medium	319	1632763	1737	669	1009	0	0	1	0	0	0	0	0	0	1	0	0	0	0	0	0	0	0	1	1	0	0	0	1	0	0	0	1	1	0
106	GCA_002049785.1.optimized	subgroup2	d__Bacteria	p__WOR-3	c__WOR-3	o__SM23-42	f__SM23-42	g__4484-100	s__4484-100 sp002049785	gtdb	43.1511	58.91	0.55	Medium	135	1305213	1344	574	820	1	0	1	0	0	0	0	0	1	1	1	0	0	0	0	0	0	0	1	0	0	0	0	0	0	0	0	0	0	0
107	GCA_023136345.1_ASM2313634v1_genomic	subgroup2	d__Bacteria	p__WOR-3	c__WOR-3	o__SM23-42	f__SM23-42	g__SM23-42	s__	gtdb	46.6495	64.16	1.65	Medium	367	1372880	1545	598	914	0	0	1	0	0	0	0	0	1	1	0	0	0	0	0	0	0	0	0	0	0	0	0	1	0	0	0	0	1	0
108	GCA_001303785.1.optimized	subgroup2	d__Bacteria	p__WOR-3	c__WOR-3	o__SM23-42	f__SM23-42	g__SM23-42	s__SM23-42 sp001303785	gtdb	46.2499	93.41	1.1	High	59	2532789	2393	1005	1483	0	0	1	1	0	0	0	0	1	1	0	0	1	0	0	0	1	0	1	0	0	0	0	1	0	0	0	0	1	0
109	GCA_020353055.1_ASM2035305v1_genomic	subgroup2	d__Bacteria	p__WOR-3	c__WOR-3	o__SM23-42	f__SM23-42	g__SM23-42	s__SM23-42 sp020353055	gtdb	46.8839	96.15	1.1	High	1	2688392	2462	1049	1528	0	1	1	1	0	0	0	0	1	1	1	0	1	0	0	0	1	0	1	0	0	0	0	1	0	0	0	0	1	0
110	GCA_020343595.1_ASM2034359v1_genomic	subgroup2	d__Bacteria	p__WOR-3	c__WOR-3	o__SM23-42	f__SM23-42	g__SM23-42	s__SM23-42 sp020343595	gtdb	48.3173	93.31	1.1	High	1	2368485	2226	977	1400	0	1	1	1	0	0	0	0	1	1	1	0	1	0	0	0	1	0	1	0	0	0	0	1	0	1	1	0	1	0
111	GCA_014859085.1.optimized	subgroup2	d__Bacteria	p__WOR-3	c__WOR-3	o__SM23-42	f__SM23-42	g__SM23-42	s__SM23-42 sp014859085	gtdb	53.7393	93.41	0	High	251	2561861	2413	1025	1471	1	0	1	0	0	0	0	0	1	1	0	0	1	0	0	0	1	0	1	0	0	0	0	1	0	1	0	0	1	0
112	GCA_020349965.1_ASM2034996v1_genomic	subgroup2	d__Bacteria	p__WOR-3	c__WOR-3	o__SM23-42	f__SM23-42	g__SM23-42	s__SM23-42 sp020349965	gtdb	49.2889	93.56	0	High	1	2297784	2163	954	1390	0	1	1	1	0	0	0	0	1	1	1	0	1	0	0	0	1	0	1	0	0	0	0	1	0	0	1	0	1	0
113	GCA_020343455.1_ASM2034345v1_genomic	subgroup2	d__Bacteria	p__WOR-3	c__WOR-3	o__SM23-42	f__SM23-42	g__SM23-42	s__SM23-42 sp020343455	gtdb	50.3136	68.97	0	Medium	1	1898304	1801	746	1164	0	1	1	0	0	0	0	0	1	1	1	0	0	0	0	0	1	0	1	0	0	0	0	1	0	1	1	0	1	0
114	GCA_020355325.1_ASM2035532v1_genomic	subgroup2	d__Bacteria	p__WOR-3	c__WOR-3	o__SM23-42	f__SM23-42	g__G020355325	s__G020355325 sp020355325	gtdb	42.6484	93.41	0	High	1	2846434	2762	1008	1610	0	1	1	0	0	0	0	0	1	1	0	0	1	0	0	0	1	0	1	0	0	0	0	1	0	0	1	0	1	0
115	GCA_001303225.1.optimized	subgroup2	d__Bacteria	p__WOR-3	c__WOR-3	o__SM23-42	f__SM23-42	g__DG-78	s__DG-78 sp001303225	gtdb	40.1018	75.6	0.07	Medium	172	2079193	1986	795	1187	0	0	1	0	0	0	0	0	1	1	1	0	1	0	0	0	0	0	1	0	0	0	0	1	0	0	0	0	1	0
116	GCA_016936155.1.optimized	subgroup2	d__Bacteria	p__WOR-3	c__WOR-3	o__SM23-42	f__SM23-42	g__JAFGPO01	s__JAFGPO01 sp016936155	gtdb	49.6921	92	0	High	161	2488543	2317	1018	1401	0	0	1	1	0	0	0	0	1	1	1	0	1	0	0	0	1	0	0	0	0	0	0	1	0	0	0	0	1	0
117	GCA_011052815.1.optimized	subgroup2	d__Bacteria	p__WOR-3	c__WOR-3	o__SM23-42	f__SM23-42	g__DRIG01	s__DRIG01 sp011052815	gtdb	44.255	94.94	0	High	110	2362297	2179	942	1289	0	0	1	0	0	0	0	0	1	1	1	0	0	0	0	0	1	0	1	0	0	0	0	1	0	0	0	0	1	0
118	GCA_020341755.1_ASM2034175v1_genomic	subgroup2	d__Bacteria	p__WOR-3	c__WOR-3	o__SM23-42	f__SM23-42	g__G020341755	s__G020341755 sp020341755	gtdb	49.0441	88.16	0	Medium	1	2384313	2246	948	1391	0	1	1	0	0	0	0	0	1	1	0	0	1	0	0	0	1	0	1	0	0	0	0	1	0	0	1	0	1	0
119	GCA_001771735.1.optimized	subgroup2	d__Bacteria	p__WOR-3	c__WOR-3	o__SM23-42	f__SM23-42	g__RBG-13-43-14	s__RBG-13-43-14 sp001771735	gtdb	42.9814	61.72	0	Medium	169	1851602	1746	697	969	0	1	1	0	0	0	0	0	0	1	0	0	0	0	0	0	1	0	0	0	0	0	0	1	0	0	0	0	1	0
120	GCA_001303805.1.optimized	subgroup2	d__Bacteria	p__WOR-3	c__WOR-3	o__SM23-42	f__SM23-42	g__	s__	gtdb	47.4172	90.45	0	High	232	2757849	2722	1095	1675	0	0	1	1	0	0	0	0	1	0	1	0	1	0	0	0	1	0	1	0	0	0	0	1	0	0	0	0	1	0
121	GCA_023128195.1_ASM2312819v1_genomic	subgroup2	d__Bacteria	p__WOR-3	c__WOR-3	o__SM23-42	f__SM23-42	g__SOIY01	s__SOIY01 sp023128195	gtdb	37.1767	90.29	4.5	High	490	3067562	3179	1013	1668	0	0	1	0	0	0	0	0	1	1	1	0	1	0	0	0	1	0	1	0	0	0	0	1	0	0	0	0	1	0
122	E29_bin50.optimized	subgroup2	d__Bacteria	p__WOR-3	c__WOR-3	o__SM23-42	f__SM23-42	g__SOIY01	s__SOIY01 sp004376785	gtdb	36.6041	94.68	0	High	348	1876609	1830	890	1174	0	0	1	1	0	0	0	0	1	0	0	0	1	0	0	0	0	0	1	0	0	0	0	1	0	0	0	0	1	0
123	GCA_023133575.1_ASM2313357v1_genomic	subgroup2	d__Bacteria	p__WOR-3	c__WOR-3	o__SM23-42	f__SM23-42	g__SOIY01	s__SOIY01 sp004376785	gtdb	36.9379	80.12	1.23	Medium	648	1867087	2040	785	1173	0	0	0	0	0	0	0	0	1	0	0	0	1	0	0	0	0	0	0	0	0	0	0	1	0	0	0	0	1	0
124	GCA_023130235.1_ASM2313023v1_genomic	subgroup2	d__Bacteria	p__WOR-3	c__WOR-3	o__SM23-42	f__SM23-42	g__SOIY01	s__SOIY01 sp004376785	gtdb	36.3554	62.23	1.65	Medium	342	925038	1074	466	661	0	0	1	0	0	0	0	0	0	1	0	0	0	0	0	0	0	0	1	0	0	0	0	0	0	0	0	0	1	0
125	GCA_023135575.1_ASM2313557v1_genomic	subgroup2	d__Bacteria	p__WOR-3	c__WOR-3	o__SM23-42	f__SM23-42	g__SOIY01	s__SOIY01 sp004376785	gtdb	36.5713	84.88	0	Medium	401	1489807	1584	719	999	0	1	1	0	0	0	0	0	1	1	0	0	1	0	0	0	0	0	0	0	0	0	0	1	0	0	0	0	1	0
126	GCA_013139425.1.optimized	subgroup2	d__Bacteria	p__WOR-3	c__WOR-3	o__SM23-42	f__SM23-42	g__SOIY01	s__SOIY01 sp004376785	gtdb	37.3289	96.55	0.16	High	263	2393535	2407	1042	1509	1	0	1	0	0	0	0	0	1	1	0	0	1	0	0	0	1	0	1	0	0	0	0	1	0	0	0	0	1	0
127	V_C2H3O2Na_Bin.72.optimized	subgroup1	d__Bacteria	p__WOR-3	c__WOR-3	o__B3-TA06	f__B3-TA06	g__B3-TA06	s__	sample	51.3399	94.88	1.12	High	27	2739421	2545	858	1243	1	1	1	1	1	0	0	0	0	1	1	0	0	0	0	0	1	0	1	0	0	0	0	1	0	0	0	0	1	0
128	GCA_012517375.1.optimized	subgroup1	d__Bacteria	p__WOR-3	c__WOR-3	o__B3-TA06	f__B3-TA06	g__B3-TA06	s__B3-TA06 sp012517375	gtdb	48.754	96.07	1.12	High	125	2539523	2557	873	1257	0	0	1	1	0	0	0	0	0	1	1	0	0	0	0	0	1	0	1	0	0	0	0	1	0	0	0	0	1	0
129	GCA_016934635.1.optimized	subgroup1	d__Bacteria	p__WOR-3	c__WOR-3	o__B3-TA06	f__B3-TA06	g__B3-TA06	s__B3-TA06 sp016934635	gtdb	49.2244	95.51	0	High	90	3330455	3137	905	1429	0	1	1	0	1	0	0	0	0	1	1	0	0	0	0	0	1	0	1	0	0	0	0	1	0	0	0	0	1	0
130	GCA_014729155.1.optimized	subgroup1	d__Bacteria	p__WOR-3	c__WOR-3	o__B3-TA06	f__B3-TA06	g__B3-TA06	s__B3-TA06 sp014729665	gtdb	49.6715	76.37	0	Medium	366	2240166	2297	692	1083	0	0	1	1	1	0	0	0	0	1	0	0	0	0	0	0	0	0	1	0	0	0	0	0	0	0	0	0	0	0
131	GCA_023128825.1_ASM2312882v1_genomic.clean	subgroup1	d__Bacteria	p__WOR-3	c__WOR-3	o__B3-TA06	f__B3-TA06	g__B3-TA06	s__B3-TA06 sp023128825	gtdb	53.0172	92.86	0	High	138	2044316	2011	758	1065	0	0	0	0	1	0	0	0	0	1	1	0	0	0	0	0	1	0	1	0	0	0	0	1	0	0	0	0	1	0
132	GCA_023127885.1_ASM2312788v1_genomic	subgroup1	d__Bacteria	p__WOR-3	c__WOR-3	o__B3-TA06	f__B3-TA06	g__B3-TA06	s__B3-TA06 sp023128825	gtdb	53.1777	65.31	2.96	Medium	603	1230845	1608	464	806	0	0	1	0	1	0	0	0	0	1	0	0	0	0	0	0	0	0	0	0	0	0	0	1	0	0	0	0	0	0
133	E44_bin36	subgroup1	d__Bacteria	p__WOR-3	c__WOR-3	o__B3-TA06	f__B3-TA06	g__B3-TA06	s__B3-TA06 sp004375895	gtdb	52.8742	94.61	0	High	75	2195223	2142	806	1129	0	0	1	0	0	0	0	0	0	1	1	0	0	0	0	0	1	0	1	0	0	0	0	1	0	0	0	0	1	0
134	GCA_009619125.1_ASM961912v1_genomic	subgroup1	d__Bacteria	p__WOR-3	c__WOR-3	o__B3-TA06	f__B3-TA06	g__B3-TA06	s__B3-TA06 sp004375895	gtdb	53.205	60.6	0	Medium	226	1724327	1857	599	916	0	1	1	0	0	0	0	0	0	0	1	0	0	0	0	0	1	0	0	0	0	0	0	1	0	0	0	0	1	0
135	GCA_005223075.1.optimized	subgroup1	d__Bacteria	p__WOR-3	c__WOR-3	o__B3-TA06	f__B3-TA06	g__B3-TA06	s__B3-TA06 sp005223075	gtdb	52.5543	97.8	0	High	42	2414740	2327	809	1212	0	0	1	1	0	0	0	0	0	1	1	0	0	0	0	0	1	0	1	0	0	0	0	1	0	0	0	0	1	0
136	JZ-2_202302_bins_174	subgroup1	d__Bacteria	p__WOR-3	c__WOR-3	o__UBA2258	f__	g__	s__	sample	41.9337	72.41	0	Medium	109	976418	1029	508	647	0	0	1	1	0	0	0	0	0	0	0	0	0	0	0	0	1	0	1	0	0	0	0	0	0	0	0	0	0	0
137	SZTDM_202302_bins_145	subgroup1	d__Bacteria	p__WOR-3	c__WOR-3	o__UBA2258	f__	g__	s__	sample	43.2353	94.32	1.12	High	31	2032065	1848	803	1027	1	0	1	1	0	0	0	0	0	1	0	0	0	0	0	0	1	0	1	0	0	0	0	1	0	0	0	0	1	0
138	JZ-2_202302_bins_79	subgroup1	d__Bacteria	p__WOR-3	c__WOR-3	o__UBA2258	f__	g__	s__	sample	43.6759	84.58	0	Medium	85	1337252	1329	654	815	1	0	1	1	0	0	0	0	0	0	0	0	0	0	0	0	1	0	1	0	0	0	0	1	0	0	0	0	0	0
139	JZ-2_202101_bins_59	subgroup1	d__Bacteria	p__WOR-3	c__WOR-3	o__UBA2258	f__DTDR01	g__DTDR01	s__	sample	31.0868	80.9	1.23	Medium	109	1278308	1300	644	834	1	0	1	0	0	0	0	0	0	0	0	0	0	0	0	0	1	0	0	0	0	0	0	1	0	0	0	0	1	0
140	GCA_025060715.1_ASM2506071v1_genomic	subgroup1	d__Bacteria	p__WOR-3	c__WOR-3	o__UBA2258	f__DTDR01	g__DTDR01	s__DTDR01 sp025060715	gtdb	29.9287	83.15	0.37	Medium	86	1597544	1529	735	905	0	0	1	0	0	0	0	0	0	1	0	0	0	0	0	0	0	0	1	0	0	0	0	1	0	0	0	0	1	0
141	SZTDM_202302_bins_47	subgroup1	d__Bacteria	p__WOR-3	c__WOR-3	o__UBA2258	f__DTDR01	g__DTDR01	s__	sample	30.8652	70.46	1.12	Medium	92	1452207	1426	675	864	0	0	1	0	0	0	0	0	0	1	0	0	0	0	0	0	1	0	1	0	0	0	0	1	0	0	0	0	1	0
142	JZ-2_bins.373.clean	subgroup1	d__Bacteria	p__WOR-3	c__WOR-3	o__UBA2258	f__DTDR01	g__DTDR01	s__	sample	30.7899	53.4	3.93	Medium	234	1148648	1265	487	706	0	0	0	0	0	0	0	0	0	0	0	0	0	0	0	0	1	0	1	0	0	0	0	0	0	0	0	0	0	0
143	JZ-1_bins.22_sub.clean	subgroup1	d__Bacteria	p__WOR-3	c__WOR-3	o__UBA2258	f__DTDR01	g__DTDR01	s__	sample	30.8098	58.45	0.66	Medium	185	826779	961	414	574	0	0	1	0	0	0	0	0	0	0	0	0	0	0	0	0	0	0	0	0	0	0	0	0	0	0	0	0	0	0
144	QQ_202302_bins_65	subgroup1	d__Bacteria	p__WOR-3	c__WOR-3	o__UBA2258	f__	g__	s__	sample	40.6441	88.2	1.12	Medium	207	2212365	2121	823	1252	0	0	1	0	0	0	1	0	0	1	0	0	1	0	0	0	1	0	1	0	0	0	0	1	0	0	0	0	1	0
145	JZ-2_202302_bins_199	subgroup1	d__Bacteria	p__WOR-3	c__WOR-3	o__UBA2258	f__	g__	s__	sample	40.9714	83.52	0	Medium	196	1786665	1690	714	1036	0	0	0	1	0	0	0	0	0	0	1	0	0	0	0	0	1	0	1	0	0	0	0	1	0	0	0	0	1	0
146	SZTDM_202302_bins_61	subgroup1	d__Bacteria	p__WOR-3	c__WOR-3	o__UBA2258	f__	g__	s__	sample	35.2634	95.44	1.12	High	54	2121305	1785	843	1119	0	0	1	1	0	0	0	0	0	0	0	0	1	0	0	0	1	0	1	0	0	0	0	1	0	0	0	0	1	0
147	JZ-2_202302_bins_142	subgroup1	d__Bacteria	p__WOR-3	c__WOR-3	o__UBA2258	f__CAIPLT01	g__	s__	sample	35.1713	59.43	0	Medium	221	893187	993	399	603	0	0	1	0	0	0	0	0	0	0	0	0	0	0	0	0	0	0	0	0	0	0	0	0	0	0	0	0	0	0
148	SZTDM_202302_bins_115	subgroup1	d__Bacteria	p__WOR-3	c__WOR-3	o__UBA2258	f__CAIPLT01	g__JANXBB01	s__	sample	39.19	76.37	0	Medium	61	1136552	1076	598	735	0	0	1	0	0	0	0	0	0	0	0	0	0	0	0	0	1	0	1	0	0	0	0	1	0	0	0	0	1	0
149	GCA_025061975.1_ASM2506197v1_genomic	subgroup1	d__Bacteria	p__WOR-3	c__WOR-3	o__UBA2258	f__CAIPLT01	g__JANXBB01	s__JANXBB01 sp025061975	gtdb	36.0875	91.01	1.12	High	301	1394260	1459	712	937	0	0	1	1	0	0	0	0	0	0	0	0	0	0	0	0	1	0	1	0	0	0	0	1	0	0	0	0	1	0
150	GCA_903884565.1.optimized	subgroup1	d__Bacteria	p__WOR-3	c__WOR-3	o__UBA2258	f__CAIPLT01	g__CAIPLT01	s__CAIPLT01 sp903865935	gtdb	38.6586	93.38	0	High	56	2231465	1891	813	1093	0	1	1	0	0	0	0	0	0	1	0	0	0	0	0	0	1	0	0	0	0	0	0	1	0	0	0	1	0	0
151	SZTDM_202302_bins_70	subgroup1	d__Bacteria	p__WOR-3	c__WOR-3	o__UBA2258	f__CAIPLT01	g__CAIPLT01	s__	sample	35.1736	92.13	0	High	39	1640980	1447	756	957	1	0	1	0	0	0	0	0	0	0	0	0	0	0	0	0	1	0	0	0	0	0	0	1	0	0	0	0	1	0
152	GCA_018335915.1_ASM1833591v1_genomic	subgroup1	d__Bacteria	p__WOR-3	c__WOR-3	o__UBA2258	f__CAIPLT01	g__CAIPLT01	s__CAIPLT01 sp018335915	gtdb	40.8339	89.26	2.5	Medium	159	1933167	1822	752	1121	0	0	1	1	0	0	0	0	0	0	0	0	0	0	0	0	1	0	0	0	0	0	0	1	0	0	1	0	1	0
153	JZ-2_202302_bins_2	subgroup1	d__Bacteria	p__WOR-3	c__WOR-3	o__UBA2258	f__UBA2258	g__	s__	sample	48.3249	73.56	0	Medium	181	1470285	1411	590	890	1	0	1	1	0	0	0	0	0	1	1	0	0	0	0	0	0	0	1	0	0	0	0	0	0	0	0	0	1	0
154	GCA_024653355.1_ASM2465335v1_genomic	subgroup1	d__Bacteria	p__WOR-3	c__WOR-3	o__UBA2258	f__UBA2258	g__JABLXZ01	s__JABLXZ01 sp024653355	gtdb	51.25	95.44	0	High	6	1881290	1657	813	1047	0	0	1	1	0	0	0	0	0	1	1	0	0	0	0	0	1	0	1	0	0	0	0	1	0	0	0	0	1	0
155	GCA_013177935.1.optimized	subgroup1	d__Bacteria	p__WOR-3	c__WOR-3	o__UBA2258	f__UBA2258	g__JABLXZ01	s__JABLXZ01 sp013177935	gtdb	50.9163	95.51	0	High	5	1956872	1706	823	1052	0	1	1	1	0	0	0	0	0	1	1	0	0	0	0	0	1	0	1	0	0	0	0	1	0	1	0	0	1	0
156	SZTDM_202302_bins_20	subgroup1	d__Bacteria	p__WOR-3	c__WOR-3	o__UBA2258	f__UBA2258	g__	s__	sample	49.9762	95.51	0	High	16	1946264	1734	816	1092	1	1	1	1	0	0	0	0	0	1	1	0	0	0	0	0	1	0	1	0	0	0	0	1	0	0	0	0	1	0
157	JZ-2_202302_bins_132	subgroup1	d__Bacteria	p__WOR-3	c__WOR-3	o__UBA2258	f__UBA2258	g__	s__	sample	50.4472	93.26	0	High	114	1603103	1532	738	974	0	0	1	1	0	0	0	0	0	1	1	0	0	0	0	0	1	0	1	0	0	0	0	0	0	0	0	0	1	0
158	QZM1.Bin.120.optimized	subgroup1	d__Bacteria	p__WOR-3	c__WOR-3	o__UBA2258	f__UBA2258	g__	s__	sample	53.9219	76.64	0	Medium	30	1365293	1291	623	797	0	0	1	0	0	0	0	0	0	1	1	0	0	0	0	0	0	0	1	0	0	0	0	1	0	0	0	0	1	0
159	JZ-3_202109_bins_43	subgroup1	d__Bacteria	p__WOR-3	c__WOR-3	o__UBA2258	f__UBA2258	g__	s__	sample	54.0146	94.38	0	High	128	1761828	1694	769	999	1	0	1	1	0	0	0	0	0	1	1	0	0	0	0	0	1	0	1	0	0	0	0	1	0	0	0	0	1	0
160	DPZ-2_202101_bins_58	subgroup1	d__Bacteria	p__WOR-3	c__WOR-3	o__UBA2258	f__UBA2258	g__	s__	sample	53.9559	84.83	0.63	Medium	135	1664501	1581	725	1000	0	0	1	1	0	0	0	0	0	1	1	0	0	0	0	0	1	0	1	0	0	0	0	1	0	0	0	0	1	0
161	SZTDM_202207_bins_41	subgroup1	d__Bacteria	p__WOR-3	c__WOR-3	o__UBA2258	f__UBA2258	g__	s__	sample	56.6423	57.95	0	Medium	229	1567772	1601	610	886	0	0	1	0	0	0	0	0	0	1	0	0	0	0	0	0	1	0	1	0	0	0	0	1	0	0	0	0	1	0
162	GCA_016867755.1.optimized	subgroup1	d__Bacteria	p__WOR-3	c__WOR-3	o__UBA2258	f__UBA2258	g__	s__	gtdb	68.4835	50.59	0	Medium	748	2084434	2344	630	1061	0	1	1	1	0	0	0	0	0	1	1	0	0	0	0	0	1	0	1	0	0	0	0	1	0	0	0	0	1	0
163	SZTDM_202302_bins_28	subgroup1	d__Bacteria	p__WOR-3	c__WOR-3	o__UBA2258	f__UBA2258	g__	s__	sample	53.9629	95.6	0	High	48	2154136	1831	855	1132	1	0	1	1	0	0	0	0	0	1	1	0	0	0	0	0	1	0	1	1	0	0	0	0	0	0	0	0	1	0
164	SZTDM_202302_bins_63	subgroup1	d__Bacteria	p__WOR-3	c__WOR-3	o__UBA2258	f__UBA2258	g__	s__	sample	58.3541	94.44	0	High	130	2428391	2136	826	1176	0	0	0	1	0	0	0	0	0	1	1	0	1	0	0	0	1	0	1	1	0	0	0	1	0	0	0	0	1	0
165	DPZ-2_202101_bins_79	subgroup1	d__Bacteria	p__WOR-3	c__WOR-3	o__UBA2258	f__UBA2258	g__	s__	sample	58.3683	91.21	0	High	126	2537273	2226	856	1227	0	0	0	1	0	0	0	0	0	1	1	0	1	0	0	0	1	0	1	1	0	0	0	1	0	0	0	0	1	0
166	GCA_002245415.1.optimized	subgroup1	d__Bacteria	p__WOR-3	c__WOR-3	o__UBA2258	f__UBA2258	g__UBA3079	s__UBA3079 sp002366635	gtdb	51.093	93.41	0	High	187	2061979	2010	784	1080	1	0	1	1	0	0	0	0	0	0	0	0	0	0	0	0	1	0	1	0	0	0	0	1	0	0	0	0	1	0
167	GCA_020352555.1_ASM2035255v1_genomic	subgroup1	d__Bacteria	p__WOR-3	c__WOR-3	o__UBA2258	f__UBA2258	g__G020352555	s__G020352555 sp020352555	gtdb	63.2397	88.95	0	Medium	1	3261475	2850	884	1468	0	1	1	0	0	0	0	0	0	1	1	0	0	0	0	0	1	0	1	0	0	0	0	1	0	0	1	0	1	0
168	GCA_016935775.1.optimized	subgroup1	d__Bacteria	p__WOR-3	c__WOR-3	o__UBA2258	f__UBA2258	g__DSBX01	s__DSBX01 sp016935775	gtdb	68.3248	82.6	0	Medium	295	1838420	1821	694	1051	1	1	1	1	0	0	0	0	0	0	1	0	0	0	0	0	0	0	0	0	0	0	0	1	0	0	1	0	1	0
169	GCA_011049385.1.optimized	subgroup1	d__Bacteria	p__WOR-3	c__WOR-3	o__UBA2258	f__UBA2258	g__DSBX01	s__DSBX01 sp011049385	gtdb	67.1506	76.84	0	Medium	375	2009531	2026	780	1188	0	0	1	0	0	0	0	0	0	1	1	0	0	0	0	0	1	0	1	0	0	0	0	1	0	0	0	0	1	0
170	SZTDM_202207_bins_46	subgroup1	d__Bacteria	p__WOR-3	c__WOR-3	o__UBA2258	f__UBA2258	g__	s__	sample	62.0826	95.6	1.1	High	39	2340638	2008	900	1212	0	0	1	1	0	0	0	0	0	1	1	0	0	0	0	0	1	0	1	1	0	0	0	1	0	0	0	0	1	0
171	WOR-3.EHL.optimized	subgroup1	d__Bacteria	p__WOR-3	c__WOR-3	o__UBA2258	f__UBA2258	g__	s__	sample	68.1229	61.69	0	Medium	292	1374312	1404	495	780	1	1	1	0	0	0	0	0	0	1	1	0	0	0	0	0	1	0	1	0	0	0	0	1	0	0	0	0	1	0
172	JZ-4_202302_bins_3	subgroup1	d__Bacteria	p__WOR-3	c__WOR-3	o__UBA2258	f__UBA2258	g__	s__	sample	66.7575	91.21	0	High	147	2487423	2207	906	1319	0	0	1	1	0	0	0	0	0	1	1	0	0	0	0	0	1	0	1	1	0	0	0	1	0	0	0	0	1	0
173	JZ-4_202302_bins_70	subgroup1	d__Bacteria	p__WOR-3	c__WOR-3	o__UBA2258	f__UBA2258	g__	s__	sample	62.3373	95.6	0	High	60	3011016	2524	950	1404	0	0	1	1	0	0	0	0	0	1	1	0	0	0	0	0	1	0	1	0	0	0	0	1	0	0	0	0	1	0
174	GCA_016867785.1.optimized	subgroup1	d__Bacteria	p__WOR-3	c__WOR-3	o__UBA2258	f__UBA2258	g__	s__	gtdb	64.6252	74.14	0.1	Medium	703	2368780	2485	687	1255	0	0	1	0	0	0	0	0	0	1	1	0	0	0	0	0	1	0	0	0	0	0	0	1	0	0	1	0	1	0
175	SZTDM_202207_bins_15	subgroup1	d__Bacteria	p__WOR-3	c__WOR-3	o__UBA2258	f__UBA2258	g__	s__	sample	58.9259	94.51	0	High	19	2277673	1970	884	1199	0	0	1	1	0	0	0	0	0	1	1	0	0	0	0	0	1	0	1	0	0	0	0	1	0	0	0	0	1	0
176	GCA_016867745.1.optimized	subgroup1	d__Bacteria	p__WOR-3	c__WOR-3	o__UBA2258	f__UBA2258	g__	s__	gtdb	63.2028	54.59	0	Medium	518	1307803	1472	449	759	0	0	1	0	0	0	0	0	0	1	1	0	0	0	0	0	0	0	0	0	0	0	0	0	0	0	0	0	0	0
177	GCA_903908785.1.optimized	subgroup1	d__Bacteria	p__WOR-3	c__WOR-3	o__UBA2258	f__UBA2258	g__UBA2258	s__UBA2258 sp903908785	gtdb	62.5171	84.75	0	Medium	751	4191654	4060	1035	1912	1	1	1	0	0	0	0	0	0	1	1	0	0	0	0	0	1	0	1	1	0	0	0	1	0	0	0	1	0	0
178	GCA_003152815.1.optimized	subgroup1	d__Bacteria	p__WOR-3	c__WOR-3	o__UBA2258	f__UBA2258	g__UBA2258	s__	gtdb	61.4116	72.33	0.55	Medium	463	3408029	3570	867	1756	0	0	1	0	0	0	0	0	0	1	1	0	0	0	0	0	1	0	0	0	0	0	0	1	0	0	0	0	0	0
179	GCA_016867815.1.optimized	subgroup1	d__Bacteria	p__WOR-3	c__WOR-3	o__UBA2258	f__UBA2258	g__UBA2258	s__UBA2258 sp016867815	gtdb	62.604	93.41	0	High	212	3285508	2994	966	1506	0	0	1	1	0	0	0	0	0	1	1	0	0	0	0	0	1	0	1	0	0	0	0	1	0	0	0	0	1	0
180	GCA_016935295.1.optimized	subgroup1	d__Bacteria	p__WOR-3	c__WOR-3	o__UBA2258	f__UBA2258	g__UBA2258	s__UBA2258 sp016935295	gtdb	62.8341	76.86	0	Medium	397	2637114	2634	803	1390	0	1	1	0	0	0	0	0	0	1	1	0	0	0	0	0	1	0	1	1	0	0	0	0	0	1	1	0	1	0
181	GCA_002347155.1.optimized	subgroup1	d__Bacteria	p__WOR-3	c__WOR-3	o__UBA2258	f__UBA2258	g__UBA2258	s__UBA2258 sp002347155	gtdb	62.6157	94.41	0	High	130	3776175	3396	1043	1765	0	0	1	1	0	0	0	0	0	1	1	0	0	0	0	0	1	0	1	1	0	0	0	1	0	0	0	1	1	0
[truncated: 34 more columns]

## Sheet: Table S3
Table S3 WOR-3 16S rRNA sequences traceability information.
GenBank_ID	Name	Isolation Source (pH, Temp)	Country	Habitat	Sample type	Latitude(°N)	Longitude(°E)	Year
AF255594.1	Thermotogales sp. SRI-15 16S ribosomal RNA gene	Hot Spring (6.7, 67℃)	southwestern Iceland	hot spring	mat			2000
AF352534.1	Uncultured bacterium clone QL4-2 16S ribosomal RNA gene	Hot Spring (7.8, 85–88℃)	Source pool,Queen’s Laundry,Yellowstone National Park	hot spring				2002
AF018193.1	Uncultured eubacterium env.OPS 8 16S ribosomal RNA gene		Yellowstone National Park	hot spring				2004
AF027071.1	Unidentified Thermotogales OPB7 16S ribosomal RNA gene		Obsidian Pool (OP),Yellowstone National Park	hot spring	sediment			2004
AY280373.1	Uncultured Thermotogales bacterium clone CH-B1 16S ribosomal RNA gene	Deep-sea hydrothermal vent chimneys(<7.0, hot)	the Axial Volcano,Juan de Fuca Ridge	hydrothermal vent	chimney	46.5833	-130	2004
DQ324884.1	Uncultured bacterium clone GAL33 16S ribosomal RNA gene	Hot Spring(neutral,75-90℃)	Yellowstone National Park	hot spring				2005
AY862524.1	Uncultured bacterium clone TPD-22 16S ribosomal RNA gene	waste water(/, 55℃)		waste water	water			2006
AY862526.1	Uncultured bacterium clone TPD-29 16S ribosomal RNA gene	waste water(/, 55℃)		waste water	water			2006
AY862527.1	Uncultured bacterium clone TPD-39 16S ribosomal RNA gene	waste water(/, 55℃)		waste water	water			2006
EF198044.1	Uncultured bacterium clone TP29 16S ribosomal RNA gene	bioreactor(/, 55℃)	China	bioreactor	sludge			2007
EF198046.1	Uncultured bacterium clone TP35 16S ribosomal RNA gene	bioreactor(/, 55℃)	China	bioreactor	sludge			2007
EU635942.1	Uncultured bacterium clone SSE_L1_D04 16S ribosomal RNA gene	Hot Spring(7.3, 77℃)	Unites States Great Basin,	hot spring	sediment	40.6625	-119.366	2009
EU635943.1	Uncultured bacterium clone SSE_L2_G02 16S ribosomal RNA gene	Hot Spring(7.3, 77℃)	Unites States Great Basin	hot spring	sediment	40.6625	-119.366	2009
GQ844328.1	Uncultured bacterium clone BB-B12 16S ribosomal RNA gene	bioreactor(7.2, 50℃)	the Jidong Oilfield of China	bioreactor	water			2010
GQ844336.1	Uncultured bacterium clone BB-B44 16S ribosomal RNA gene	bioreactor(7.2, 51℃)	the Jidong Oilfield of China	bioreactor	water			2010
GU233815.1	Uncultured bacterium clone GY2-5 16S ribosomal RNA gene	spring waters(8.7, 79℃)	Iceland	hot spring	water			2011
HM041966.1	Uncultured Thermotogae bacterium clone NRB49 16S ribosomal RNA gene	oil well(6.7, 55℃)	the Niibori oilfield,Japan	oil reservoir	water	39.7166	139.883	2011
HM448208.1	Uncultured Thermotogales bacterium clone YNP_SBC_BP2A_B22 16S ribosomal RNA gene	hot spring(8.23, 57.5℃)	Yellowstone National Park	hot spring	soil			2011
HM448384.1	Uncultured Thermotogales bacterium clone YNP_SBC_OJO_B46 16S ribosomal RNA gene	hot spring(7.72, 78.1℃)	Yellowstone National Park	hot spring	soil			2011

## Sheet: Table S4
Table S4 Metabolic pathway gene annotations in WOR-3 MAGs.
No.	Pathway of related metabolism	Gene	Product	EC_number	KO_number	Subgroup4
						GCA_001412365.1.optimized	GCA_016926475.1.optimized	GCA_016934535.1.optimized	GCA_016929715.1.optimized	GCA_021158725.1_ASM2115872v1_genomic	GCA_002256535.1.optimized	GCA_023129325.1_ASM2312932v1_genomic	GCA_023129235.1_ASM2312923v1_genomic	GCA_016208615.1_ASM1620861v1_genomic	GCA_021129395.1_ASM2112939v1_genomic	GCA_002774315.1.optimized	GCA_002366725.1.optimized	GCA_023132905.1_ASM2313290v1_genomic	GCA_023129165.1_ASM2312916v1_genomic	GCA_023128205.1_ASM2312820v1_genomic	GCA_023132105.1_ASM2313210v1_genomic	GCA_015486655.1.optimized	GCA_011682715.1.optimized	GCA_021158765.1_ASM2115876v1_genomic	GCA_003641665.1.optimized	GCA_023131845.1_ASM2313184v1_genomic	GCA_002403255.1.optimized	GCA_020721805.1_ASM2072180v1_genomic	GCA_003526185.1.optimized	GCA_002441125.1.optimized	DPZ-2_202101_bins_168	DPZ-2_202101_bins_157	GCA_004376305.1.optimized	GCA_023132615.1_ASM2313261v1_genomic.clean	GCA_023127905.1_ASM2312790v1_genomic	GCA_004375785.1.optimized	GCA_023129615.1_ASM2312961v1_genomic	GCA_023132655.1_ASM2313265v1_genomic	GCA_004375965.1.optimized	GCA_015486685.1.optimized	GCA_021160515.1_ASM2116051v1_genomic	JZ-2_202302_bins_143	GCA_021163525.1_ASM2116352v1_genomic	GCA_011042765.1.optimized	GCA_003646055.1.optimized	GCA_016930175.1.optimized	GCA_002215665.1.optimized	GCA_023131835.1_ASM2313183v1_genomic.clean	GCA_023129935.1_ASM2312993v1_genomic
1	Glycolysis/Gluconeogenesis(glucose => pyruvate)	glk	glucokinase	EC:2.7.1.2	K25026	1	1	1	1	1	1	1	0	1	1	0	0	1	1	1	1	0	1	1	1	0	0	0	0	0	0	0	1	1	1	1	1	1	1	1	0	1	1	1	0	1	1	1	1
2	Glycolysis/Gluconeogenesis(glucose => pyruvate)	GPI, pgi	glucose-6-phosphate isomerase	EC:5.3.1.9	K01810	1	1	1	1	0	1	0	0	0	0	0	0	0	0	0	0	0	0	0	0	0	0	0	0	0	0	0	0	0	0	0	0	0	0	0	0	0	0	0	0	0	0	0	0
2	Glycolysis/Gluconeogenesis(glucose => pyruvate)	pgi-pmi	glucose/mannose-6-phosphate isomerase	EC:5.3.1.9/EC:5.3.1.8	K15916	1	0	1	1	0	0	1	1	1	0	1	1	1	1	0	1	1	1	1	1	1	1	1	1	1	1	1	1	1	1	1	1	1	1	1	0	1	1	1	1	1	1	1	1
3	Glycolysis/Gluconeogenesis(glucose => pyruvate)	pfkA, PFK	6-phosphofructokinase	EC:2.7.1.11	K00850	1	0	0	0	0	0	0	0	0	0	1	1	0	0	0	0	0	0	0	0	0	0	0	0	0	0	0	0	0	0	0	0	0	0	1	1	1	0	1	1	1	0	1	1
3	Glycolysis/Gluconeogenesis(glucose => pyruvate)	pfk, pfp	ATP-dependent phosphofructokinase / diphosphate-dependent phosphofructokinase	EC:2.7.1.11/EC:2.7.1.90	K21071	1	1	1	1	0	0	0	1	0	0	0	1	0	1	1	0	0	1	1	1	1	1	1	1	1	1	1	0	0	0	0	0	0	0	0	0	0	0	0	0	1	1	0	0
3	Glycolysis/Gluconeogenesis(glucose => pyruvate)	pfkB	6-phosphofructokinase 2	EC:2.7.1.11	K16370	0	0	0	0	0	0	0	0	0	0	0	0	0	0	0	0	0	0	0	0	0	0	0	0	0	0	0	0	0	0	0	0	0	0	0	0	0	0	0	0	0	0	0	0
4	Gluconeogenesis (oxaloacetate => fructose-6P)	K01622	fructose 1,6-bisphosphate aldolase/phosphatase	EC:4.1.2.13 3.1.3.11	K01622	0	0	0	0	1	1	1	0	1	1	1	1	0	1	1	0	0	0	0	0	0	0	0	0	0	0	0	1	0	1	1	1	1	1	1	0	1	1	1	1	0	0	1	1
4	Gluconeogenesis (oxaloacetate => fructose-6P)	FBA, fbaA	fructose-bisphosphate aldolase, class II	EC:4.1.2.13	K01624	1	0	1	1	0	0	0	0	0	0	0	0	0	0	0	0	0	0	0	0	1	1	1	1	1	1	1	1	1	1	1	1	1	1	0	0	1	1	1	1	1	1	0	0
4	Gluconeogenesis (oxaloacetate => fructose-6P)	fbaB	fructose-bisphosphate aldolase, class I	EC:4.1.2.13	K11645	1	1	1	1	0	0	0	0	0	0	0	1	0	0	0	0	0	0	0	0	0	0	0	0	0	0	0	0	0	0	0	0	0	0	0	0	0	0	0	0	0	0	0	0
4	Glycolysis/Gluconeogenesis(glucose => pyruvate)	FBA, fbaA	fructose-bisphosphate aldolase, class II	EC:4.1.2.13	K01624	1	0	1	1	0	0	0	0	0	0	0	0	0	0	0	0	0	0	0	0	1	1	1	1	1	1	1	1	1	1	1	1	1	1	0	0	1	1	1	1	1	1	0	0
4	Glycolysis/Gluconeogenesis(glucose => pyruvate)	fbaB	fructose-bisphosphate aldolase, class I	EC:4.1.2.13	K11645	1	1	1	1	0	0	0	0	0	0	0	1	0	0	0	0	0	0	0	0	0	0	0	0	0	0	0	0	0	0	0	0	0	0	0	0	0	0	0	0	0	0	0	0
4	Glycolysis/Gluconeogenesis(glucose => pyruvate)	K16305	fructose-bisphosphate aldolase / 6-deoxy-5-ketofructose 1-phosphate synthase	EC:4.1.2.13 2.2.1.11	K16305	0	0	0	0	0	0	0	0	0	0	0	0	0	0	0	0	0	0	0	0	0	0	0	0	0	0	0	0	0	0	0	0	0	0	0	0	0	0	0	0	0	0	1	1
5	Gluconeogenesis (oxaloacetate => fructose-6P)	TPI, tpiA	triosephosphate isomerase (TIM)	EC:5.3.1.1	K01803	1	1	1	1	1	1	1	0	1	1	1	1	1	1	1	1	0	1	1	1	1	1	1	1	1	1	1	1	1	1	1	1	1	1	1	1	1	1	1	0	1	1	1	1
5	Glycolysis/Gluconeogenesis(glucose => pyruvate)	TPI, tpiA	triosephosphate isomerase	EC:5.3.1.1	K01803	1	1	1	1	1	1	1	0	1	1	1	1	1	1	1	1	0	1	1	1	1	1	1	1	1	1	1	1	1	1	1	1	1	1	1	1	1	1	1	0	1	1	1	1
6	Gluconeogenesis (oxaloacetate => fructose-6P)	GAPDH, gapA	glyceraldehyde 3-phosphate dehydrogenase (phosphorylating)	EC:1.2.1.12	K00134	0	1	1	1	1	0	1	0	1	1	1	1	0	1	1	1	0	0	1	1	0	1	1	1	1	0	1	1	1	1	1	1	1	1	1	1	1	1	1	0	1	1	1	1
6	Glycolysis/Gluconeogenesis(glucose => pyruvate)	GAPDH, gapA	glyceraldehyde 3-phosphate dehydrogenase (phosphorylating)	EC:1.2.1.12	K00134	0	1	1	1	1	0	1	0	1	1	1	1	0	1	1	1	0	0	1	1	0	1	1	1	1	0	1	1	1	1	1	1	1	1	1	1	1	1	1	0	1	1	1	1
7	Gluconeogenesis (oxaloacetate => fructose-6P)	PGK, pgk	phosphoglycerate kinase	EC:2.7.2.3	K00927	1	1	1	1	1	1	1	0	1	1	1	1	1	1	1	1	0	1	1	1	1	1	1	1	1	0	1	1	1	1	1	1	1	1	1	1	1	1	0	0	1	1	1	1
7	Glycolysis/Gluconeogenesis(glucose => pyruvate)	PGK, pgk	phosphoglycerate kinase	EC:2.7.2.3	K00927	1	1	1	1	1	1	1	0	1	1	1	1	1	1	1	1	0	1	1	1	1	1	1	1	1	0	1	1	1	1	1	1	1	1	1	1	1	1	0	0	1	1	1	1
8	Gluconeogenesis (oxaloacetate => fructose-6P)	PGAM, gpmA	2,3-bisphosphoglycerate-dependent phosphoglycerate mutase	EC:5.4.2.11	K01834	1	1	0	0	0	0	0	0	0	0	0	0	0	0	0	0	0	0	0	0	0	0	0	0	0	1	0	0	0	0	0	0	0	0	0	0	0	0	0	0	0	0	0	0
8	Gluconeogenesis (oxaloacetate => fructose-6P)	gpmI	2,3-bisphosphoglycerate-independent phosphoglycerate mutase	EC:5.4.2.12	K15633	0	0	0	0	0	0	0	0	0	0	0	0	0	0	0	0	0	0	0	0	0	0	0	0	0	0	0	0	0	0	0	0	0	0	0	0	0	0	0	0	0	0	0	0
8	Gluconeogenesis (oxaloacetate => fructose-6P)	gpmB	2,3-bisphosphoglycerate-dependent phosphoglycerate mutase	EC:5.4.2.11	K15634	1	0	0	0	0	0	0	0	0	0	0	0	0	0	0	0	0	0	0	0	0	0	0	0	0	0	0	0	0	0	0	0	0	0	0	0	0	0	0	0	0	0	0	0
8	Gluconeogenesis (oxaloacetate => fructose-6P)	apgM	2,3-bisphosphoglycerate-independent phosphoglycerate mutase	EC:5.4.2.12	K15635	0	0	0	0	1	0	1	1	1	0	0	1	0	1	0	1	1	1	1	1	1	1	1	1	1	1	1	1	0	1	1	1	1	1	1	0	1	1	1	1	1	1	1	1
8	Glycolysis/Gluconeogenesis(glucose => pyruvate)	PGAM, gpmA	2,3-bisphosphoglycerate-dependent phosphoglycerate mutase	EC:5.4.2.11	K01834	1	1	0	0	0	0	0	0	0	0	0	0	0	0	0	0	0	0	0	0	0	0	0	0	0	1	0	0	0	0	0	0	0	0	0	0	0	0	0	0	0	0	0	0
8	Glycolysis/Gluconeogenesis(glucose => pyruvate)	gpmI	2,3-bisphosphoglycerate-independent phosphoglycerate mutase	EC:5.4.2.12	K15633	0	0	0	0	0	0	0	0	0	0	0	0	0	0	0	0	0	0	0	0	0	0	0	0	0	0	0	0	0	0	0	0	0	0	0	0	0	0	0	0	0	0	0	0
8	Glycolysis/Gluconeogenesis(glucose => pyruvate)	gpmB	2,3-bisphosphoglycerate-dependent phosphoglycerate mutase	EC:5.4.2.11	K15634	1	0	0	0	0	0	0	0	0	0	0	0	0	0	0	0	0	0	0	0	0	0	0	0	0	0	0	0	0	0	0	0	0	0	0	0	0	0	0	0	0	0	0	0
8	Glycolysis/Gluconeogenesis(glucose => pyruvate)	apgM	2,3-bisphosphoglycerate-independent phosphoglycerate mutase	EC:5.4.2.12	K15635	0	0	0	0	1	0	1	1	1	0	0	1	0	1	0	1	1	1	1	1	1	1	1	1	1	1	1	1	0	1	1	1	1	1	1	0	1	1	1	1	1	1	1	1
9	Gluconeogenesis (oxaloacetate => fructose-6P)	ENO1_2_3, eno	enolase 1/2/3	EC:4.2.1.11	K01689	1	1	1	1	1	0	1	1	1	1	1	1	0	1	0	1	0	1	1	1	0	1	1	1	1	1	1	1	0	0	0	0	0	0	1	0	1	1	1	0	1	1	1	1
9	Glycolysis/Gluconeogenesis(glucose => pyruvate)	ENO1_2_3, eno	enolase 1/2/3	EC:4.2.1.11	K01689	1	1	1	1	1	0	1	1	1	1	1	1	0	1	0	1	0	1	1	1	0	1	1	1	1	1	1	1	0	0	0	0	0	0	1	0	1	1	1	0	1	1	1	1
10	Glycolysis/Gluconeogenesis(glucose => pyruvate)	PK, pyk	pyruvate kinase	EC:2.7.1.40	K00873	1	0	0	0	0	0	0	0	0	0	0	0	0	0	0	1	1	1	0	1	0	0	0	0	0	0	0	0	0	0	0	0	0	0	0	0	0	0	0	0	1	0	0	0
10	Glycolysis/Gluconeogenesis(glucose => pyruvate)	ppdK	pyruvate, orthophosphate dikinase	EC:2.7.9.1	K01006	1	1	1	1	1	1	1	1	1	1	1	1	1	1	1	1	1	1	1	1	0	1	1	1	1	1	1	1	0	1	1	1	1	1	1	1	1	0	1	1	1	1	1	1
10	Glycolysis/Gluconeogenesis(glucose => pyruvate)	pps, ppsA	pyruvate, water dikinase	EC:2.7.9.2	K01007	0	0	0	0	0	0	0	0	0	0	0	0	0	0	0	1	1	1	1	1	1	0	0	0	0	1	0	0	0	0	0	0	0	0	1	0	1	0	0	1	0	0	0	0
11	Gluconeogenesis (oxaloacetate => fructose-6P)	pckA, PCK	phosphoenolpyruvate carboxykinase (GTP)	E4.1.1.32	K01596	0	0	0	0	1	1	0	0	1	0	1	1	1	1	1	0	0	0	0	0	0	0	0	0	0	0	0	1	1	1	1	1	1	1	1	1	0	0	0	0	1	0	0	0
11	Gluconeogenesis (oxaloacetate => fructose-6P)	pckA	phosphoenolpyruvate carboxykinase (ATP)	EC:4.1.1.49	K01610	1	1	0	1	0	0	0	0	0	0	0	0	0	0	0	1	1	0	1	1	0	1	1	0	1	1	1	0	0	0	0	0	0	0	0	1	1	1	1	1	0	1	1	1
12	Gluconeogenesis (oxaloacetate => fructose-6P)	FBP, fbp	fructose-1,6-bisphosphatase I	EC:3.1.3.11	K03841	0	0	0	0	0	0	0	0	0	0	0	0	0	0	0	1	1	1	1	1	1	1	1	1	1	0	1	0	0	0	0	0	0	0	0	0	0	0	0	0	0	0	0	0
13	Pyruvate oxidation (pyruvate => acetyl-CoA)	por, nifJ	pyruvate-ferredoxin/flavodoxin oxidoreductase	EC:1.2.7.1 1.2.7.-	K03737	1	1	1	1	0	0	0	0	0	0	0	0	0	0	0	1	1	1	1	1	0	0	0	0	0	0	0	0	0	0	0	0	0	0	0	0	0	0	0	0	0	0	0	0
13	Pyruvate oxidation (pyruvate => acetyl-CoA)	porA	pyruvate ferredoxin oxidoreductase alpha subunit	EC:1.2.7.1	K00169	0	0	0	0	1	0	1	1	1	0	1	1	1	1	1	0	0	0	0	0	0	1	1	1	1	1	1	0	1	1	1	1	1	1	1	0	1	1	1	1	1	1	0	0
13	Pyruvate oxidation (pyruvate => acetyl-CoA)	porB	pyruvate ferredoxin oxidoreductase beta subunit	EC:1.2.7.1	K00170	0	0	0	0	1	0	1	0	1	0	0	1	1	1	1	0	0	0	0	0	1	1	1	1	1	1	1	1	1	1	1	1	0	1	1	0	1	1	1	0	1	1	0	0
13	Pyruvate oxidation (pyruvate => acetyl-CoA)	porD	pyruvate ferredoxin oxidoreductase delta subunit	EC:1.2.7.1	K00171	1	0	0	0	0	0	1	1	1	0	1	0	1	1	1	0	0	0	0	0	1	1	1	1	1	1	1	0	1	1	1	1	1	1	1	0	1	1	1	1	1	1	0	0
13	Pyruvate oxidation (pyruvate => acetyl-CoA)	porC, porG	pyruvate ferredoxin oxidoreductase gamma subunit	EC:1.2.7.1	K00172	0	0	0	0	0	0	1	1	1	0	1	1	1	1	1	0	0	0	0	0	1	1	1	1	1	1	1	0	1	1	1	1	1	1	1	0	1	1	1	1	1	1	0	0
13	rTCA pathway	por, nifJ	pyruvate-ferredoxin/flavodoxin oxidoreductase	EC:1.2.7.1 1.2.7.-	K03737	1	1	1	1	0	0	0	0	0	0	0	0	0	0	0	1	1	1	1	1	0	0	0	0	0	0	0	0	0	0	0	0	0	0	0	0	0	0	0	0	0	0	0	0
13	rTCA pathway	porA	pyruvate ferredoxin oxidoreductase alpha subunit	EC:1.2.7.1	K00169	0	0	0	0	1	0	1	1	1	0	1	1	1	1	1	0	0	0	0	0	0	1	1	1	1	1	1	0	1	1	1	1	1	1	1	0	1	1	1	1	1	1	0	0
13	rTCA pathway	porB	pyruvate ferredoxin oxidoreductase beta subunit	EC:1.2.7.1	K00170	0	0	0	0	1	0	1	0	1	0	0	1	1	1	1	0	0	0	0	0	1	1	1	1	1	1	1	1	1	1	1	1	0	1	1	0	1	1	1	0	1	1	0	0
13	rTCA pathway	porG	pyruvate ferredoxin oxidoreductase gamma subunit	EC:1.2.7.1	K00172	0	0	0	0	0	0	1	1	1	0	1	1	1	1	1	0	0	0	0	0	1	1	1	1	1	1	1	0	1	1	1	1	1	1	1	0	1	1	1	1	1	1	0	0
14	Citrate cycle (TCA cycle, Krebs cycle)	CS, gltA	citrate synthase	EC:2.3.3.1	K01647	0	0	0	0	0	0	0	0	0	0	0	0	0	0	0	0	0	0	0	0	0	0	0	0	0	0	0	0	1	1	0	1	1	1	1	0	0	0	0	0	0	0	0	0
14	Citrate cycle (TCA cycle, Krebs cycle)	EC:2.3.3.3	citrate (Re)-synthase	E2.3.3.3	K05942	0	0	0	0	1	0	0	0	0	0	0	0	0	0	0	0	0	0	0	0	0	0	0	0	0	0	0	0	0	0	0	0	0	0	0	0	0	0	0	0	0	0	0	0
14	Citrate cycle (TCA cycle, Krebs cycle)	prpC	2-methylcitrate synthase	EC:2.3.3.5	K01659	0	0	0	0	0	0	0	0	0	0	0	0	0	0	0	0	0	0	0	0	0	0	0	0	0	0	0	0	0	0	0	0	0	0	0	1	0	0	1	1	1	0	1	1
15	Citrate cycle (TCA cycle, Krebs cycle)	ACO	aconitate hydratase	EC:4.2.1.3	K01681	0	0	0	0	0	0	0	0	0	0	0	0	0	0	0	0	0	0	0	0	0	0	0	0	0	0	0	0	0	0	0	0	0	0	0	0	0	0	0	0	0	0	0	0
15	rTCA pathway	ACO, acnA	aconitate hydratase	EC:4.2.1.3	K01681	0	0	0	0	0	0	0	0	0	0	0	0	0	0	0	0	0	0	0	0	0	0	0	0	0	0	0	0	0	0	0	0	0	0	0	0	0	0	0	0	0	0	0	0
16	Citrate cycle (TCA cycle, Krebs cycle)	IDH1, IDH2, icd	isocitrate dehydrogenase	EC:1.1.1.42	K00031	0	0	0	0	0	0	0	0	0	0	1	0	0	0	0	0	0	0	0	0	0	0	0	0	0	0	0	0	1	1	0	1	1	1	1	0	0	0	1	1	1	1	1	1
16	Citrate cycle (TCA cycle, Krebs cycle)	IDH3	isocitrate dehydrogenase (NAD+)	EC:1.1.1.41	K00030	0	0	0	0	1	0	0	0	0	0	1	1	0	1	1	0	0	0	0	0	0	1	0	0	0	0	0	1	1	1	0	1	1	1	1	1	0	0	1	0	0	1	0	0
16	rTCA pathway	acnB	aconitate hydratase 2 / 2-methylisocitrate dehydratase	EC:4.2.1.3 4.2.1.99	K01682	0	0	0	0	0	0	0	0	0	0	0	0	0	0	0	0	0	0	0	0	0	0	0	0	0	0	0	0	0	0	0	0	0	0	0	0	0	0	0	0	0	0	0	0
16	rTCA pathway	IDH1, IDH2, icd	isocitrate dehydrogenase	EC:1.1.1.42	K00031	0	0	0	0	0	0	0	0	0	0	1	0	0	0	0	0	0	0	0	0	0	0	0	0	0	0	0	0	1	1	0	1	1	1	1	0	0	0	1	1	1	1	1	1
16	rTCA pathway	IDH3	Isocitrate dehydrogenase (NAD(+))	EC:1.1.1.41	K00030	0	0	0	0	1	0	0	0	0	0	1	1	0	1	1	0	0	0	0	0	0	1	0	0	0	0	0	1	1	1	0	1	1	1	1	1	0	0	1	0	0	1	0	0
17	Citrate cycle (TCA cycle, Krebs cycle)	korA, oorA, oforA	2-oxoglutarate/2-oxoacid ferredoxin oxidoreductase subunit alpha	EC:1.2.7.3 1.2.7.11	K00174	1	1	1	1	1	1	1	0	1	0	1	1	1	1	1	1	1	0	1	1	1	1	1	1	1	1	1	0	1	1	0	1	1	1	1	1	1	1	1	1	1	0	1	1
17	Citrate cycle (TCA cycle, Krebs cycle)	korB, oorB, oforB	2-oxoglutarate/2-oxoacid ferredoxin oxidoreductase subunit beta	EC:1.2.7.3 1.2.7.11	K00175	1	1	1	1	1	1	1	0	1	0	1	1	1	1	1	1	1	0	1	1	1	1	1	1	1	1	1	0	1	1	0	1	1	1	1	1	1	1	1	0	1	0	1	1
17	Citrate cycle (TCA cycle, Krebs cycle)	korC, oorC	2-oxoglutarate ferredoxin oxidoreductase subunit gamma	EC:1.2.7.3	K00177	1	1	1	1	0	0	1	0	1	0	1	1	1	1	1	1	1	0	1	1	1	1	1	1	1	0	0	0	1	1	0	1	1	1	1	1	1	1	1	0	0	0	1	1
17	Citrate cycle (TCA cycle, Krebs cycle)	korD, oorD	2-oxoglutarate ferredoxin oxidoreductase subunit delta	EC:1.2.7.3	K00176	1	1	1	1	1	0	1	0	1	0	0	1	1	0	1	1	1	0	1	1	1	1	1	1	1	0	0	0	1	1	0	1	1	1	0	1	1	0	0	0	1	0	1	1
17	rTCA pathway	korA, oorA, oforA	2-oxoglutarate/2-oxoacid ferredoxin oxidoreductase subunit alpha	EC:1.2.7.3 1.2.7.11	K00174	1	1	1	1	1	1	1	0	1	0	1	1	1	1	1	1	1	0	1	1	1	1	1	1	1	1	1	0	1	1	0	1	1	1	1	1	1	1	1	1	1	0	1	1
17	rTCA pathway	korB, oorB, oforB	2-oxoglutarate/2-oxoacid ferredoxin oxidoreductase subunit beta	EC:1.2.7.3 1.2.7.11	K00175	1	1	1	1	1	1	1	0	1	0	1	1	1	1	1	1	1	0	1	1	1	1	1	1	1	1	1	0	1	1	0	1	1	1	1	1	1	1	1	0	1	0	1	1
17	rTCA pathway	korD, oorD	2-oxoglutarate ferredoxin oxidoreductase subunit delta	EC:1.2.7.3	K00176	1	1	1	1	1	0	1	0	1	0	0	1	1	0	1	1	1	0	1	1	1	1	1	1	1	0	0	0	1	1	0	1	1	1	0	1	1	0	0	0	1	0	1	1
17	rTCA pathway	korC, oorC	2-oxoglutarate ferredoxin oxidoreductase subunit gamma	EC:1.2.7.3	K00177	1	1	1	1	0	0	1	0	1	0	1	1	1	1	1	1	1	0	1	1	1	1	1	1	1	0	0	0	1	1	0	1	1	1	1	1	1	1	1	0	0	0	1	1
18	Citrate cycle (TCA cycle, Krebs cycle)	sucD	succinyl-CoA synthetase alpha subunit	EC:6.2.1.5	K01902	1	0	0	0	0	1	1	1	1	0	1	1	0	1	1	0	1	0	1	1	0	0	0	0	0	0	0	1	0	1	1	1	1	1	1	1	1	0	1	1	0	0	1	1
18	Citrate cycle (TCA cycle, Krebs cycle)	sucC	succinyl-CoA synthetase beta subunit	EC:6.2.1.5	K01903	1	0	0	0	1	1	1	1	1	0	1	1	0	1	1	0	1	0	1	1	0	0	0	0	0	0	0	1	0	1	1	1	0	1	1	1	1	1	1	1	0	0	1	1
18	rTCA pathway	sucD	succinyl-CoA synthetase alpha subunit	EC:6.2.1.5	K01902	1	0	0	0	0	1	1	1	1	0	1	1	0	1	1	0	1	0	1	1	0	0	0	0	0	0	0	1	0	1	1	1	1	1	1	1	1	0	1	1	0	0	1	1
18	rTCA pathway	sucC	succinyl-CoA synthetase beta subunit	EC:6.2.1.5	K01903	1	0	0	0	1	1	1	1	1	0	1	1	0	1	1	0	1	0	1	1	0	0	0	0	0	0	0	1	0	1	1	1	0	1	1	1	1	1	1	1	0	0	1	1
19	Citrate cycle (TCA cycle, Krebs cycle)	sdhA, frdA	succinate dehydrogenase flavoprotein subunit	EC:1.3.5.1	K00239	0	0	0	0	0	0	0	0	0	0	0	0	0	0	0	0	0	0	0	0	0	0	0	0	0	0	0	0	0	0	0	0	0	0	0	0	0	0	0	0	0	0	0	0
19	Citrate cycle (TCA cycle, Krebs cycle)	sdhB, frdB	succinate dehydrogenase iron-sulfur subunit	EC:1.3.5.1	K00240	0	0	0	0	0	0	0	0	0	0	0	0	0	0	0	0	0	0	0	0	0	0	0	0	0	0	0	0	0	0	0	0	0	0	0	0	0	0	0	0	0	0	0	0
19	Citrate cycle (TCA cycle, Krebs cycle)	sdhC, frdC	succinate dehydrogenase cytochrome b subunit		K00241	0	0	0	0	0	0	0	0	0	0	0	0	0	0	0	0	0	0	0	0	0	0	0	0	0	0	0	0	0	0	0	0	0	0	0	0	0	0	0	0	0	0	0	0
19	Citrate cycle (TCA cycle, Krebs cycle)	frdB	succinate dehydrogenase iron-sulfur subunit	EC:1.3.5.1	K00245	0	0	0	0	0	0	0	0	0	0	0	0	0	0	0	0	0	0	0	0	0	0	0	0	0	0	0	0	0	0	0	0	0	0	0	0	0	0	0	0	0	0	0	0
19	Citrate cycle (TCA cycle, Krebs cycle)	frdA	succinate dehydrogenase flavoprotein subunit	EC:1.3.5.1	K00244	0	0	0	0	0	0	0	0	0	0	0	0	0	0	0	0	0	0	0	0	0	0	0	0	0	0	0	0	0	0	0	0	0	0	0	0	0	0	0	0	0	0	0	0
19	rTCA pathway	sdhA, frdA	succinate dehydrogenase / fumarate reductase, flavoprotein subunit	EC:1.3.5.1 1.3.5.4	K00239	0	0	0	0	0	0	0	0	0	0	0	0	0	0	0	0	0	0	0	0	0	0	0	0	0	0	0	0	0	0	0	0	0	0	0	0	0	0	0	0	0	0	0	0
19	rTCA pathway	sdhB, frdB	succinate dehydrogenase / fumarate reductase, iron-sulfur subunit	EC:1.3.5.1 1.3.5.4	K00240	0	0	0	0	0	0	0	0	0	0	0	0	0	0	0	0	0	0	0	0	0	0	0	0	0	0	0	0	0	0	0	0	0	0	0	0	0	0	0	0	0	0	0	0
19	rTCA pathway	sdhC, frdC	succinate dehydrogenase / fumarate reductase, cytochrome b subunit	EC:1.3.5.1 1.3.5.4	K00241	0	0	0	0	0	0	0	0	0	0	0	0	0	0	0	0	0	0	0	0	0	0	0	0	0	0	0	0	0	0	0	0	0	0	0	0	0	0	0	0	0	0	0	0
19	rTCA pathway	sdhD, frdD	succinate dehydrogenase / fumarate reductase, membrane anchor subunit	EC:1.3.5.1 1.3.5.4	K00242	0	0	0	0	0	0	0	0	0	0	0	0	0	0	0	0	0	0	0	0	0	0	0	0	0	0	0	0	0	0	0	0	0	0	0	0	0	0	0	0	0	0	0	0
19	rTCA pathway	tfrA	fumarate reductase (CoM/CoB) subunit A	EC:1.3.4.1	K18209	1	0	0	0	1	0	1	0	0	0	1	1	1	1	1	0	0	0	1	1	0	0	0	0	0	0	0	0	1	1	0	1	1	1	1	0	1	1	1	0	0	0	1	1
19	rTCA pathway	tfrB	fumarate reductase (CoM/CoB) subunit B	EC:1.3.4.1	K18210	0	0	0	0	0	0	0	0	0	0	0	0	0	0	0	0	0	0	0	0	0	0	0	0	0	0	0	0	0	0	0	0	0	0	0	0	0	0	0	0	0	0	0	0
19	rTCA pathway	frdE	NADH-dependent fumarate reductase subunit E	EC:1.3.1.6	K18560	0	0	0	0	0	0	0	0	0	0	0	0	0	0	0	0	0	0	0	0	0	0	0	0	0	0	0	0	0	0	0	0	0	0	0	0	0	0	0	0	1	0	0	0
20	Citrate cycle (TCA cycle, Krebs cycle)	E4.2.1.2AA, fumA	fumarate hydratase subunit alpha	EC:4.2.1.2	K01677	1	1	1	1	1	1	0	1	1	1	1	1	0	1	1	1	0	1	1	1	1	1	1	1	1	0	0	1	0	0	1	1	1	0	1	1	1	0	1	1	1	1	1	1
20	Citrate cycle (TCA cycle, Krebs cycle)	E4.2.1.2AB, fumB	fumarate hydratase subunit beta	EC:4.2.1.2	K01678	1	1	1	1	1	1	0	1	1	1	1	1	0	1	1	1	1	1	1	1	1	1	1	1	1	0	0	1	1	1	1	1	1	1	1	1	1	0	1	1	1	1	1	0
20	Citrate cycle (TCA cycle, Krebs cycle)	E4.2.1.2B, fumC, FH	fumarate hydratase, class II	EC:4.2.1.2	K01679	0	0	0	0	0	0	0	0	0	0	0	0	0	0	0	0	0	0	0	0	0	0	0	0	0	0	0	0	0	0	0	0	0	0	0	0	0	0	0	0	0	0	0	0
20	rTCA pathway	fumA, fumB	fumarate hydratase, class I	EC:4.2.1.2	K01676	0	0	0	0	0	0	0	0	0	0	0	0	0	0	0	0	0	0	0	0	0	0	0	0	0	0	0	0	0	0	0	0	0	0	0	0	0	0	0	0	0	0	0	0
20	rTCA pathway	fumA	fumarate hydratase subunit alpha	EC:4.2.1.2	K01677	1	1	1	1	1	1	0	1	1	1	1	1	0	1	1	1	0	1	1	1	1	1	1	1	1	0	0	1	0	0	1	1	1	0	1	1	1	0	1	1	1	1	1	1
20	rTCA pathway	fumB	fumarate hydratase subunit beta	EC:4.2.1.2	K01678	1	1	1	1	1	1	0	1	1	1	1	1	0	1	1	1	1	1	1	1	1	1	1	1	1	0	0	1	1	1	1	1	1	1	1	1	1	0	1	1	1	1	1	0
20	rTCA pathway	fumC	fumarate hydratase, class II	EC:4.2.1.2	K01679	0	0	0	0	0	0	0	0	0	0	0	0	0	0	0	0	0	0	0	0	0	0	0	0	0	0	0	0	0	0	0	0	0	0	0	0	0	0	0	0	0	0	0	0
21	Citrate cycle (TCA cycle, Krebs cycle)	mdh	malate dehydrogenase	EC:1.1.1.37	K00024	0	0	0	0	0	0	0	0	0	0	0	0	0	0	0	0	0	0	0	0	0	0	0	0	0	0	0	0	0	0	0	0	0	0	0	0	0	0	0	0	0	0	0	0
21	rTCA pathway	mdh	malate dehydrogenase	EC:1.1.1.37	K00024	0	0	0	0	0	0	0	0	0	0	0	0	0	0	0	0	0	0	0	0	0	0	0	0	0	0	0	0	0	0	0	0	0	0	0	0	0	0	0	0	0	0	0	0
22	Pentose phosphate pathway (Pentose phosphate cycle)	G6PD, zwf	glucose-6-phosphate 1-dehydrogenase	EC:1.1.1.49 1.1.1.363	K00036	0	0	0	0	0	0	0	0	0	0	0	0	0	0	0	0	0	0	0	0	0	0	0	0	0	0	0	0	0	0	0	0	0	0	0	0	0	0	0	0	0	0	0	0
22	Pentose phosphate pathway (Pentose phosphate cycle)	PGLS, pgl, devB	6-phosphogluconolactonase	EC:3.1.1.31	K01057	0	0	0	0	0	0	0	0	0	0	0	0	0	0	0	0	0	0	0	0	0	0	0	0	0	0	0	0	0	0	0	0	0	0	0	0	0	0	0	0	0	0	0	0
23	Pentose phosphate pathway (Pentose phosphate cycle)	PGD, gnd, gntZ	6-phosphogluconate dehydrogenase	EC:1.1.1.44 1.1.1.343	K00033	0	0	0	0	0	0	0	0	0	0	0	0	0	0	0	0	0	0	0	0	0	0	0	0	0	0	0	0	0	0	0	0	0	0	0	0	0	0	0	0	1	0	0	0
24	Pentose phosphate pathway (Pentose phosphate cycle)	rpe, RPE	ribulose-phosphate 3-epimerase	EC:5.1.3.1	K01783	1	1	1	1	0	1	1	1	1	1	1	1	0	1	0	1	1	1	1	0	0	1	1	1	1	1	1	1	0	1	1	1	1	0	1	0	1	1	1	1	1	1	1	1
25	Pentose phosphate pathway (Pentose phosphate cycle)	rpiA	ribose 5-phosphate isomerase A	EC:5.3.1.6	K01807	0	0	0	0	0	0	0	0	0	0	0	0	0	0	0	0	0	0	0	0	0	0	0	0	0	0	0	0	0	0	0	0	0	0	0	0	0	0	0	0	1	0	0	0
25	Pentose phosphate pathway (Pentose phosphate cycle)	rpiB	ribose 5-phosphate isomerase B	EC:5.3.1.6	K01808	1	1	1	1	1	1	1	1	1	1	0	1	0	1	0	1	0	0	1	1	0	1	1	1	1	1	1	1	1	1	1	1	1	1	1	1	1	1	1	1	0	1	1	1
26	Pentose phosphate pathway (Pentose phosphate cycle)	E2.2.1.1, tktA, tktB	transketolase	E2.2.1.1, tktA, tktB	K00615	1	1	0	1	1	1	1	1	1	1	1	0	1	1	1	1	1	1	1	1	0	1	1	1	1	1	1	1	1	1	1	1	1	1	1	1	0	1	1	1	1	1	1	1
27	Pentose phosphate pathway (Pentose phosphate cycle)	TALDO1, talB, talA	transaldolase	EC:2.2.1.2	K00616	0	1	1	1	1	1	1	0	1	1	0	1	1	1	1	1	1	1	1	1	1	1	1	1	1	1	1	1	1	1	1	0	1	0	1	0	1	0	0	1	0	0	1	1
28	Glycogen biosynthesis(glucose-1P => glycogen/starch)	glgC	glucose-1-phosphate adenylyltransferase	EC:2.7.7.27	K00975	1	1	1	1	0	0	0	0	0	0	0	0	0	0	0	0	0	0	0	0	0	0	0	0	0	0	0	0	1	1	1	1	1	1	0	1	1	1	0	1	0	0	0	0
29	Glycogen biosynthesis(glucose-1P => glycogen/starch)	glgA	starch synthase	EC:2.4.1.21	K00703	1	1	1	1	0	0	0	0	0	0	0	0	0	0	0	0	0	0	0	0	0	0	0	0	0	0	0	1	1	1	1	1	1	1	0	1	0	0	1	1	0	0	0	0
30	Glycogen biosynthesis(glucose-1P => glycogen/starch)	GBE1, glgB	1,4-alpha-glucan branching enzyme	EC:2.4.1.18	K00700	1	1	1	1	0	0	0	0	0	0	0	0	0	0	0	0	0	0	0	0	0	0	0	0	0	0	0	0	0	0	0	0	0	0	0	0	1	0	0	0	0	0	0	0
30	Glycogen biosynthesis(glucose-1P => glycogen/starch)	K16149	1,4-alpha-glucan branching enzyme	EC:2.4.1.18	K16149	0	0	0	0	0	0	0	0	0	0	0	0	0	0	0	0	0	0	0	0	0	0	0	0	0	0	0	0	1	1	1	1	0	1	0	0	0	1	1	1	0	0	0	0
31	Acetate fermentation (acetate => acetyl-CoA)	ACSS1_2, acs	acetyl-CoA synthetase	EC:6.2.1.1	K01895	0	0	0	0	0	0	0	0	1	1	0	0	0	1	1	0	0	0	0	0	0	0	0	0	0	0	0	0	0	0	0	0	0	0	0	0	0	0	0	0	1	0	0	0
32	Lactate fermentation(pyruvate =>lactate)	LDH, ldh	L-lactate dehydrogenase	EC:1.1.1.27	K00016	0	0	0	0	0	0	0	0	0	0	0	0	0	0	0	0	0	0	0	0	0	0	0	0	0	0	0	0	0	0	0	0	0	0	0	0	0	0	0	0	0	0	0	0
32	Lactate fermentation(pyruvate =>lactate)	lldD	L-lactate dehydrogenase (cytochrome)	EC:1.1.2.3	K00101	0	0	0	0	0	0	0	0	0	0	0	0	0	0	0	0	0	0	0	0	0	0	0	0	0	0	0	0	0	0	0	0	0	0	0	0	0	0	0	0	0	0	0	0
32	Lactate fermentation(pyruvate =>lactate)	LDHD, dld	D-lactate dehydrogenase (cytochrome)	EC:1.1.2.4	K00102	1	0	1	1	0	0	0	1	0	0	0	0	0	0	0	0	0	0	0	0	0	0	0	0	0	0	0	0	0	0	0	0	0	0	0	0	0	0	0	0	0	0	0	0
32	Lactate fermentation(pyruvate =>lactate)	dld	D-lactate dehydrogenase (quinone)	EC:1.1.5.12	K03777	0	0	0	0	0	0	0	0	0	0	0	0	0	0	0	0	0	0	0	0	0	0	0	0	0	0	0	0	0	0	0	0	0	0	0	0	0	0	0	0	0	0	0	0
32	Lactate fermentation(pyruvate =>lactate)	ldhA	D-lactate dehydrogenase	EC:1.1.1.28	K03778	0	0	0	0	0	0	0	0	0	0	0	0	0	0	0	0	0	0	0	0	0	0	0	0	0	0	0	0	0	0	0	0	0	0	0	0	0	0	0	0	1	0	0	0
33	Formate metabolism (formate =>CO2)	fdhA	formate dehydrogenase (NADP+) alpha subunit	EC:1.17.1.10	K05299	0	1	0	0	0	0	0	0	0	0	0	0	0	0	0	1	1	0	1	1	0	0	0	0	0	0	0	0	0	0	0	0	0	0	0	0	0	0	0	0	0	0	0	0
33	Formate metabolism (formate =>CO2)	fdhB	formate dehydrogenase (NADP+) beta subunit	EC:1.17.1.10	K15022	0	0	0	0	0	0	0	0	1	0	0	0	0	0	0	0	0	0	0	0	0	0	0	0	0	0	0	1	0	0	1	1	0	1	0	0	0	0	0	0	0	0	0	0
33	Formate metabolism (formate =>CO2)	FDH	formate dehydrogenase	EC:1.17.1.9	K00122	0	0	0	0	0	0	0	0	0	0	0	0	0	0	0	0	0	0	0	0	0	0	0	0	0	0	0	0	0	0	0	0	0	0	0	0	0	0	0	0	0	0	0	0
33	Formate metabolism (formate =>CO2)	fdoG, fdhF, fdwA	formate dehydrogenase major subunit	EC:1.17.1.9	K00123	1	1	1	1	0	0	0	0	1	0	0	0	0	0	0	0	0	0	0	0	0	0	0	0	0	0	0	1	1	1	0	1	1	1	0	0	0	0	0	0	1	0	0	0
33	Formate metabolism (formate =>CO2)	fdoH, fdsB	formate dehydrogenase iron-sulfur subunit	EC:1.17.1.9	K00124	0	0	0	0	1	0	0	0	1	0	0	0	0	0	0	0	0	0	0	0	0	0	0	0	0	0	0	0	0	0	0	0	0	0	0	0	0	0	1	1	0	1	0	0
33	Formate metabolism (formate =>CO2)	fdhB	formate dehydrogenase (coenzyme F420) beta subunit	EC:1.17.98.3 1.8.98.6	K00125	0	0	0	0	0	0	0	1	1	0	0	0	1	1	1	0	0	0	0	0	0	0	0	0	0	0	0	1	1	1	1	1	1	1	1	0	1	0	1	0	0	0	0	0
33	Formate metabolism (formate =>CO2)	fdsD	formate dehydrogenase subunit delta	EC:1.17.1.9	K00126	0	0	0	0	0	0	0	0	0	0	0	0	0	0	0	0	0	0	0	0	0	0	0	0	0	0	0	0	0	0	0	0	0	0	0	0	0	0	0	0	0	0	0	0
33	Formate metabolism (formate =>CO2)	fdoI, fdsG	formate dehydrogenase subunit gamma		K00127	0	0	0	0	0	0	0	0	0	0	0	0	0	0	0	0	0	0	0	0	0	0	1	0	0	0	0	0	0	0	0	0	0	0	0	0	0	0	0	0	0	0	0	0
33	Formate metabolism (formate =>CO2)	fdhD	FdhD protein		K02379	0	1	1	1	0	0	0	0	1	0	0	0	0	0	0	1	0	0	0	1	0	0	0	0	0	0	0	1	0	1	1	1	1	1	0	0	0	0	0	0	0	0	0	0
33	Formate metabolism (formate =>CO2)	fdhE	FdhE protein		K02380	0	0	0	0	0	0	0	0	0	0	0	0	0	0	0	0	0	0	0	0	0	0	0	0	0	0	0	0	0	0	0	0	0	0	0	0	0	0	0	0	0	0	0	0
34	Ethanol fermentation (ethanol=>aldehyde)	adhP	alcohol dehydrogenase, propanol-preferring	EC:1.1.1.1	K13953	1	0	0	0	0	0	0	0	1	1	1	1	0	1	0	0	0	0	0	0	0	0	0	0	0	0	0	0	0	0	0	1	1	0	0	0	1	1	1	1	1	1	1	0
34	Ethanol fermentation (ethanol=>aldehyde)	yiaY	alcohol dehydrogenase	EC:1.1.1.1	K13954	0	0	0	0	0	0	0	0	0	0	0	0	0	0	0	0	0	0	0	0	0	0	0	0	0	0	0	0	0	0	0	0	0	0	0	0	0	0	0	0	0	0	0	0
34	Ethanol fermentation (ethanol=>aldehyde)	adh	alcohol dehydrogenase	EC:1.1.1.1	K00001	0	0	0	0	1	0	1	1	0	1	0	0	0	0	0	0	0	0	1	1	0	0	0	0	0	0	0	0	0	0	0	0	0	0	1	0	0	0	0	0	0	0	0	0
35	Acetate fermentation(acetate => acetyl-CoA)	pta	phosphate acetyltransferase	EC:2.3.1.8	K00625	0	0	0	0	0	0	0	0	0	0	0	0	0	0	0	0	0	0	0	0	0	0	0	0	0	0	0	0	0	0	0	0	0	0	0	0	0	0	0	0	0	0	0	0
35	Acetate fermentation(acetate => acetyl-CoA)	ackA	acetate kinase	EC:2.7.2.1	K00925	1	1	1	1	1	0	0	0	0	0	1	1	0	0	0	1	1	1	1	1	0	1	1	1	1	0	1	1	1	1	1	1	1	1	1	1	1	1	1	1	0	1	1	1
35	Acetate fermentation(acetate => acetyl-CoA)	acdA	acetyl-CoA synthetase (ADP-forming) subunit alpha	EC:6.2.1.13	K01905	0	0	0	0	0	0	0	0	0	0	0	0	0	0	1	0	0	0	0	0	0	0	0	0	0	0	0	0	0	0	0	0	0	0	0	0	0	0	0	0	0	0	0	0
35	Acetate fermentation(acetate => acetyl-CoA)	acdB	acetyl-CoA synthetase (ADP-forming) subunit beta	EC:6.2.1.13	K22224	0	0	0	0	0	0	0	0	0	0	0	0	0	0	0	0	0	0	0	0	0	0	0	0	0	0	0	1	0	0	0	0	0	0	0	0	0	0	0	0	0	0	0	0
36	Acetyl-CoA metabolism(acetyl-CoA=>malonyl-CoA)	accC	acetyl-CoA carboxylase, biotin carboxylase subunit	EC:6.4.1.2/6.3.4.14	K01961	0	0	0	0	1	1	1	1	1	1	1	0	0	1	1	0	0	0	0	0	0	0	0	0	0	0	0	1	1	1	1	1	1	1	1	0	1	1	1	1	1	1	1	1
36	Acetyl-CoA metabolism(acetyl-CoA=>malonyl-CoA)	accA	acetyl-CoA carboxylase carboxyl transferase subunit alpha	EC:6.4.1.2	K01962	0	0	0	0	1	1	1	1	1	1	1	1	0	1	0	0	0	0	0	0	0	0	0	0	0	0	0	1	1	1	0	1	1	1	1	0	1	1	1	1	1	1	1	1
36	Acetyl-CoA metabolism(acetyl-CoA=>malonyl-CoA)	accD	acetyl-CoA carboxylase carboxyl transferase subunit beta	EC:6.4.1.2	K01963	0	0	0	0	1	1	1	1	1	1	1	1	0	1	0	0	0	0	0	0	0	0	0	0	0	0	0	1	1	1	1	1	1	1	1	0	1	1	1	1	1	1	1	0
37	Aerobic CO oxidation (CO=>CO2)	coxS	Carbon monoxide dehydrogenase small chain	EC:1.2.7.4	K03518	1	0	0	0	0	0	0	0	0	0	0	1	0	1	0	0	0	0	0	0	0	0	0	0	0	0	0	0	0	0	0	0	0	0	0	0	1	0	1	1	0	0	1	1
37	Aerobic CO oxidation (CO=>CO2)	coxM	Carbon monoxide dehydrogenase medium chain	EC:1.2.7.4	K03519	1	0	0	0	0	0	0	0	0	0	0	0	0	1	1	0	0	0	0	0	0	0	0	0	0	0	0	0	0	0	0	0	0	0	0	0	0	0	0	0	0	0	0	0
37	Aerobic CO oxidation (CO=>CO2)	coxL	Carbon monoxide dehydrogenase large chain	EC:1.2.7.4	K03520	0	0	0	0	0	0	0	0	0	0	0	0	0	0	0	0	0	0	0	0	0	0	0	0	0	0	0	0	0	0	0	0	0	0	0	0	0	0	0	0	0	0	0	0
38	Xylose metabolism (xylose=>glucose) K01805	xylA	xylose isomerase	EC:5.3.1.5	K01805	0	0	0	0	0	0	0	1	0	0	0	0	0	0	0	0	0	0	0	0	0	0	0	0	0	0	0	0	0	0	0	0	0	0	0	0	0	0	0	0	1	0	0	0
39	CBB cycle	PRK, prkB	phosphoribulokinase	EC:2.7.1.19	K00855	0	0	0	0	0	0	0	0	0	0	0	0	0	0	0	0	0	0	0	0	0	0	0	0	0	0	0	0	0	0	0	0	0	0	0	0	0	0	0	0	0	0	0	0
40	CBB cycle	rbcL	ribulose-bisphosphate carboxylase large chain	EC:4.1.1.39	K01601	0	0	0	0	0	0	0	0	0	0	0	0	0	0	0	0	0	0	0	0	0	0	0	0	0	0	0	0	0	0	0	0	0	0	0	0	0	0	0	0	0	0	0	0
40	CBB cycle	rbcS	ribulose-bisphosphate carboxylase small chain	EC:4.1.1.39	K01602	0	0	0	0	0	0	0	0	0	0	0	0	0	0	0	0	0	0	0	0	0	0	0	0	0	0	0	0	0	0	0	0	0	0	0	0	0	0	0	0	0	0	0	0
41	CBB cycle	PGK, pgk	3-phosphoglycerate kinase	EC:2.7.2.3	K00927	1	1	1	1	1	1	1	0	1	1	1	1	1	1	1	1	0	1	1	1	1	1	1	1	1	0	1	1	1	1	1	1	1	1	1	1	1	1	0	0	1	1	1	1
42	CBB cycle	gap2	glyceraldehyde-3-phosphate dehydrogenase (NAD(P))	EC:1.2.1.59	K00150	0	0	0	0	0	0	0	0	0	0	0	0	0	0	0	0	0	0	0	0	0	0	0	0	0	0	0	0	0	0	0	0	0	0	0	0	0	0	0	0	0	0	0	0
42	CBB cycle	gapN	glyceraldehyde-3-phosphate dehydrogenase (NADP+)	EC:1.2.1.9	K00131	0	0	0	0	0	0	0	0	0	0	0	0	0	0	0	0	0	0	0	0	0	0	0	0	0	0	0	0	0	0	0	0	0	0	0	0	0	0	0	0	0	0	0	0
42	CBB cycle	GAPDH, gapA	glyceraldehyde-3-phosphate dehydrogenase	EC:1.2.1.12	K00134	0	1	1	1	1	0	1	0	1	1	1	1	0	1	1	1	0	0	1	1	0	1	1	1	1	0	1	1	1	1	1	1	1	1	1	1	1	1	1	0	1	1	1	1
43	rTCA pathway	aclA	ATP-citrate lyase alpha-subunit	EC:2.3.3.8	K15230	0	0	0	0	0	0	0	0	0	0	0	0	0	0	0	0	0	0	0	0	0	0	0	0	0	0	0	0	0	0	0	0	0	0	0	0	0	0	0	0	0	1	0	0
43	rTCA pathway	aclB	ATP-citrate lyase beta-subunit	EC:2.3.3.8	K15231	0	0	0	0	0	0	0	0	0	0	0	0	0	0	0	0	0	0	0	0	0	0	0	0	0	0	0	0	0	0	0	0	0	0	0	0	0	0	0	0	0	1	0	0
44	rTCA pathway	ccsA	citryl-CoA synthetase large subunit	EC:6.2.1.18	K15232	0	0	0	0	0	0	0	0	0	0	0	0	0	0	0	0	0	0	0	0	0	0	0	0	0	0	0	0	0	0	0	0	0	0	0	1	0	0	0	0	0	0	0	0
44	rTCA pathway	ccsB	citryl-CoA synthetase small subunit	EC:6.2.1.18	K15233	0	0	0	0	0	0	0	0	0	0	0	0	0	0	0	0	0	0	0	0	0	0	0	0	0	0	0	0	0	0	0	0	0	0	0	1	0	0	0	0	0	0	0	0
45	rTCA pathway	ccl	citryl-CoA lyase	EC:4.1.3.34	K15234	0	0	0	0	0	0	0	0	0	0	0	0	0	0	0	0	0	0	0	0	0	0	0	0	0	0	0	0	0	0	0	0	0	0	1	0	0	0	0	0	0	0	0	0
45	rTCA pathway	citE	citrate lyase subunit beta / citryl-CoA lyase	EC:4.1.3.34	K01644	1	0	0	0	1	0	0	0	1	1	0	1	0	1	0	0	0	1	1	1	1	1	1	1	1	1	1	1	1	1	1	1	1	1	0	1	0	0	1	0	0	1	1	1
46	rTCA pathway	pps, ppsA	pyruvate, water dikinase/putative phosphoenolpyruvate synthase	EC:2.7.9.2	K01007	0	0	0	0	0	0	0	0	0	0	0	0	0	0	0	1	1	1	1	1	1	0	0	0	0	1	0	0	0	0	0	0	0	0	1	0	1	0	0	1	0	0	0	0
46	rTCA pathway	ppc	phosphoenolpyruvate carboxylase	EC:4.1.1.31	K01595	0	0	0	0	0	0	0	0	0	0	0	0	0	0	0	0	0	0	0	0	0	0	0	0	0	0	0	0	0	0	0	0	0	0	0	0	0	0	0	0	1	0	0	0
47	Dissimilatory sulfate reduction (sulfate=>sulfite)	sat	sulfate adenylyltransferase	EC:2.7.7.4	K00958	0	0	0	0	0	0	0	0	0	0	0	0	0	0	0	0	0	0	0	0	0	0	0	0	0	0	0	1	0	1	1	1	1	1	1	0	0	0	0	1	1	0	0	0
48	Assimilatory sulfate redunction(sulfate=>sulfite)	cysC	adenylylsulfate kinase	EC:2.7.1.25	K00860	0	0	0	0	0	0	0	0	0	0	0	0	0	0	0	0	0	0	0	0	1	0	0	0	0	0	0	1	1	1	1	1	1	1	0	0	0	1	1	1	0	0	0	0
49	Assimilatory sulfate redunction(sulfate=>sulfite)	cysH	phosphoadenosine phosphosulfate reductase	EC:1.8.4.8/1.8.4.10	K00390	0	0	0	0	0	0	1	0	0	0	0	0	0	0	0	0	0	0	0	0	0	0	0	0	0	0	0	0	0	0	0	0	0	0	0	0	0	0	0	0	0	0	0	0
50	Cysteine biosynthesis	cysE	serine O-acetyltransferase	EC:2.3.1.30	K00640	0	0	0	0	0	0	0	0	0	0	0	0	0	0	0	0	0	0	0	0	0	0	0	0	0	0	0	0	0	0	0	0	0	0	0	0	0	0	0	0	1	0	0	0
50	Cysteine biosynthesis	cysE	serine O-acetyltransferase	EC:2.3.1.30	K23304	0	0	0	0	0	0	0	0	0	0	0	0	0	0	0	0	0	0	0	0	0	0	0	0	0	0	0	0	0	0	0	0	0	0	0	0	0	0	0	0	0	0	0	0
50	Cysteine biosynthesis	cysK	cysteine synthase	EC:2.5.1.47	K01738	0	0	0	0	0	0	0	0	0	0	0	0	0	0	0	0	0	0	0	0	0	0	0	0	0	0	0	0	0	0	0	0	0	0	0	0	0	0	0	0	1	0	0	0
50	Cysteine biosynthesis	ATCYSC1	L-3-cyanoalanine synthase/ cysteine synthase	EC:2.5.1.47 4.4.1.9	K13034	0	0	0	0	0	0	0	0	0	0	0	0	0	0	0	0	0	0	0	0	0	0	0	0	0	0	0	0	0	0	0	0	0	0	0	0	0	0	0	0	0	0	0	0
50	Cysteine biosynthesis	MET17	O-acetylhomoserine/O-acetylserine sulfhydrylase	EC:2.5.1.49 2.5.1.47	K17069	0	0	0	0	0	0	0	0	0	0	0	0	0	0	0	0	0	0	0	0	0	0	0	0	0	0	0	0	0	0	0	0	0	0	0	0	0	0	0	0	0	0	0	0
51	Denitrification(nitrate => nitrite)	napA	periplasmic nitrate reductase	EC:1.7.99.-	K02567	0	0	0	0	0	0	0	0	0	0	0	0	0	0	0	0	0	0	0	0	0	0	0	0	0	0	0	0	0	0	0	0	0	0	0	0	0	0	0	0	0	0	0	0
51	Denitrification(nitrate => nitrite)	napB	periplasmic nitrate reductase	EC:1.7.99.-	K02568	0	0	0	0	0	0	0	0	0	0	0	0	0	0	0	0	0	0	0	0	0	0	0	0	0	0	0	0	0	0	0	0	0	0	0	0	0	0	0	0	0	0	0	0
51	Denitrification(nitrate => nitrite)	narG, narZ, nxrA	nitrate reductase / nitrite oxidoreductase, alpha subunit	EC:1.7.5.1 1.7.99.-	K00370	0	0	0	0	0	0	0	0	0	0	0	0	0	0	0	0	0	0	0	0	0	0	0	0	0	0	0	0	0	0	0	0	0	0	0	0	0	0	0	0	0	0	0	0
51	Denitrification(nitrate => nitrite)	narH, narY, nxrB	nitrate reductase / nitrite oxidoreductase, beta subunit	EC:1.7.5.1 1.7.99.-	K00371	0	0	0	0	0	0	0	0	0	0	0	0	0	0	0	0	0	0	0	0	0	0	0	0	0	0	0	0	0	0	0	0	0	0	0	0	0	0	0	0	0	0	0	0
51	Denitrification(nitrate => nitrite)	narI, narV	nitrate reductase gamma subunit	EC:1.7.5.1 1.7.99.-	K00374	0	0	0	0	0	0	0	0	0	0	0	0	0	0	0	0	0	0	0	0	0	0	0	0	0	0	0	0	0	0	0	0	0	0	0	0	0	0	0	0	0	0	0	0
51	Dissimilatory nitrate reduction, nitrate => ammonia	narG, narZ, nxrA	nitrate reductase / nitrite oxidoreductase, alpha subunit	EC:1.7.5.1 1.7.99.-	K00370	0	0	0	0	0	0	0	0	0	0	0	0	0	0	0	0	0	0	0	0	0	0	0	0	0	0	0	0	0	0	0	0	0	0	0	0	0	0	0	0	0	0	0	0
51	Dissimilatory nitrate reduction, nitrate => ammonia	narH, narY, nxrB	nitrate reductase / nitrite oxidoreductase, beta subunit	EC:1.7.5.1 1.7.99.-	K00371	0	0	0	0	0	0	0	0	0	0	0	0	0	0	0	0	0	0	0	0	0	0	0	0	0	0	0	0	0	0	0	0	0	0	0	0	0	0	0	0	0	0	0	0
51	Dissimilatory nitrate reduction, nitrate => ammonia	narI, narV	nitrate reductase gamma subunit	EC:1.7.5.1 1.7.99.-	K00374	0	0	0	0	0	0	0	0	0	0	0	0	0	0	0	0	0	0	0	0	0	0	0	0	0	0	0	0	0	0	0	0	0	0	0	0	0	0	0	0	0	0	0	0
51	Dissimilatory nitrate reduction, nitrate => ammonia	napA	nitrate reductase (cytochrome)	EC:1.9.6.1	K02567	0	0	0	0	0	0	0	0	0	0	0	0	0	0	0	0	0	0	0	0	0	0	0	0	0	0	0	0	0	0	0	0	0	0	0	0	0	0	0	0	0	0	0	0
51	Dissimilatory nitrate reduction, nitrate => ammonia	napB	nitrate reductase (cytochrome), electron transfer subunit		K02568	0	0	0	0	0	0	0	0	0	0	0	0	0	0	0	0	0	0	0	0	0	0	0	0	0	0	0	0	0	0	0	0	0	0	0	0	0	0	0	0	0	0	0	0
51	Dissimilatory nitrate reduction, nitrate => ammonia	nrfA	nitrite reductase (cytochrome c-552)	EC:1.7.2.2	K03385	0	0	0	0	0	0	0	0	0	0	0	0	0	0	0	0	0	0	0	0	0	0	0	0	0	0	0	0	0	0	0	0	0	0	0	0	0	0	0	0	0	0	0	0
51	Dissimilatory nitrate reduction, nitrate => ammonia	nrfH	cytochrome c nitrite reductase small subunit		K15876	0	0	0	0	0	0	0	0	0	0	0	0	0	0	0	0	0	0	0	0	0	0	0	0	0	0	0	0	0	0	0	0	0	0	0	0	0	0	0	0	0	0	0	0
51	Dissimilatory nitrate redution(nitrate => nitrite)	napA	periplasmic nitrate reductase	EC:1.7.99.-	K02567	0	0	0	0	0	0	0	0	0	0	0	0	0	0	0	0	0	0	0	0	0	0	0	0	0	0	0	0	0	0	0	0	0	0	0	0	0	0	0	0	0	0	0	0
51	Dissimilatory nitrate redution(nitrate => nitrite)	napB	periplasmic nitrate reductase	EC:1.7.99.-	K02568	0	0	0	0	0	0	0	0	0	0	0	0	0	0	0	0	0	0	0	0	0	0	0	0	0	0	0	0	0	0	0	0	0	0	0	0	0	0	0	0	0	0	0	0
51	Dissimilatory nitrate redution(nitrate => nitrite)	narG, narZ, nxrA	nitrate reductase / nitrite oxidoreductase, alpha subunit	EC:1.7.5.1 1.7.99.-	K00370	0	0	0	0	0	0	0	0	0	0	0	0	0	0	0	0	0	0	0	0	0	0	0	0	0	0	0	0	0	0	0	0	0	0	0	0	0	0	0	0	0	0	0	0
51	Dissimilatory nitrate redution(nitrate => nitrite)	narH, narY, nxrB	nitrate reductase / nitrite oxidoreductase, beta subunit	EC:1.7.5.1 1.7.99.-	K00371	0	0	0	0	0	0	0	0	0	0	0	0	0	0	0	0	0	0	0	0	0	0	0	0	0	0	0	0	0	0	0	0	0	0	0	0	0	0	0	0	0	0	0	0
51	Dissimilatory nitrate redution(nitrate => nitrite)	narI, narV	nitrate reductase gamma subunit	EC:1.7.5.1 1.7.99.-	K00374	0	0	0	0	0	0	0	0	0	0	0	0	0	0	0	0	0	0	0	0	0	0	0	0	0	0	0	0	0	0	0	0	0	0	0	0	0	0	0	0	0	0	0	0
52	Dissimilatory nitrate redution(nitrite => ammonia)	nrfA	nitrite reductase	EC:1.7.2.2	K03385	0	0	0	0	0	0	0	0	0	0	0	0	0	0	0	0	0	0	0	0	0	0	0	0	0	0	0	0	0	0	0	0	0	0	0	0	0	0	0	0	0	0	0	0
52	Dissimilatory nitrate redution(nitrite => ammonia)	nrfH	cytochrome c nitrite reductase small subunit		K15876	0	0	0	0	0	0	0	0	0	0	0	0	0	0	0	0	0	0	0	0	0	0	0	0	0	0	0	0	0	0	0	0	0	0	0	0	0	0	0	0	0	0	0	0
52	Dissimilatory nitrate redution(nitrite => ammonia)	nirB	nitrite reductase (NADH) large subunit	EC:1.7.1.15	K00362	0	0	0	0	0	0	0	0	0	0	0	0	0	0	0	0	0	0	0	0	0	0	0	0	0	0	0	0	0	0	0	0	0	0	0	0	0	0	0	0	0	0	0	0
52	Dissimilatory nitrate redution(nitrite => ammonia)	nirD	nitrite reductase (NADH) small subunit	EC:1.7.1.15	K00363	0	0	0	0	0	0	0	0	0	0	0	0	0	0	0	0	0	0	0	0	0	0	0	0	0	0	0	0	0	0	0	0	0	0	0	0	0	0	0	0	0	0	0	0
53	Glutamate synthase	gudB, rocG	glutamate dehydrogenase	EC:1.4.1.2	K00260	0	0	0	0	0	0	0	0	0	0	0	0	0	0	0	0	0	0	0	0	0	1	0	0	0	0	1	0	0	0	0	0	0	0	0	0	0	0	0	0	0	0	0	0
53	Glutamate synthase	GLUD1_2, gdhA	glutamate dehydrogenase (NAD(P)+)	EC:1.4.1.3	K00261	1	0	1	1	1	1	1	0	0	1	0	1	1	1	1	0	0	0	0	0	0	1	0	0	0	1	0	1	1	1	1	1	1	1	1	0	0	0	1	1	1	1	1	1
53	Glutamate synthase	E1.4.1.4, gdhA	glutamate dehydrogenase (NADP+)	EC:1.4.1.4	K00262	1	1	1	1	0	0	0	0	1	0	0	0	0	0	0	1	1	0	1	1	0	1	1	1	0	1	1	0	0	0	0	0	0	0	0	0	1	1	1	1	0	0	0	0
53	Glutamate synthase	gltB	glutamate synthase (NADPH) large chain	EC:1.4.1.13	K00265	0	0	0	0	0	0	0	0	0	0	0	0	0	0	0	0	0	0	0	0	0	0	0	0	0	0	0	0	0	0	0	0	0	0	0	0	0	0	0	0	0	0	0	0
53	Glutamate synthase	gltD	glutamate synthase (NADPH) small chain	EC:1.4.1.13	K00266	1	1	1	1	1	1	1	1	1	0	1	1	0	0	0	1	1	1	1	1	0	1	1	1	1	1	1	1	1	1	1	1	1	1	1	1	1	0	1	1	1	0	1	1
53	Glutamate synthase	glnA, GLUL	glutamine synthetase	EC:6.3.1.2	K01915	1	1	1	1	1	1	1	0	1	1	1	1	1	1	1	1	1	1	1	1	1	1	1	1	1	0	1	0	1	1	0	1	1	1	1	1	1	1	1	1	1	1	1	1
54	Denitrification(nitrous oxide =>nitrogen)	nosZ	nitrous-oxide reductase	EC:1.7.2.4	K00376	0	0	0	0	0	0	0	0	0	0	0	0	0	0	0	0	0	0	0	0	0	0	0	0	0	0	0	0	0	0	0	0	0	0	0	0	0	0	0	0	0	0	0	0
55	Complex I	nuoA	NADH-quinone oxidoreductase subunit A	EC:7.1.1.2	K00330	0	0	0	0	0	0	0	0	1	0	0	0	0	0	0	0	0	0	0	0	0	0	0	0	0	0	0	0	0	0	0	0	0	0	0	0	0	0	0	0	0	0	0	0
55	Complex I	nuoB	NADH-quinone oxidoreductase subunit B	EC:7.1.1.2	K00331	0	0	0	0	0	0	1	0	1	0	0	0	0	0	0	0	1	1	1	1	1	0	1	1	1	1	1	0	0	0	0	0	0	0	1	1	0	0	1	1	0	0	1	0
55	Complex I	nuoC	NADH-quinone oxidoreductase subunit C	EC:7.1.1.2	K00332	0	0	0	0	0	0	1	0	1	0	1	1	1	1	0	0	1	1	1	1	1	0	1	1	1	1	1	0	0	0	0	0	0	0	1	1	0	0	1	1	0	1	1	1
55	Complex I	nuoD	NADH-quinone oxidoreductase subunit D	EC:7.1.1.2	K00333	0	0	0	0	0	0	1	0	1	0	0	0	0	0	0	0	1	1	1	1	0	1	1	1	1	1	1	0	0	0	0	0	0	0	1	1	0	0	1	1	0	0	1	0
55	Complex I	nuoE	NADH-quinone oxidoreductase subunit E	EC:7.1.1.2	K00334	1	1	1	1	0	0	0	0	1	0	0	0	0	1	1	1	1	1	1	1	0	1	0	1	1	1	1	1	1	1	1	1	1	1	0	0	0	0	0	0	1	1	0	0
55	Complex I	nuoF	NADH-quinone oxidoreductase subunit F	EC:7.1.1.2	K00335	1	1	1	1	0	0	0	1	1	0	0	0	1	1	1	1	1	1	1	1	1	1	1	1	1	1	1	1	1	1	1	1	1	1	0	0	1	0	0	0	1	1	1	1
55	Complex I	nuoG	NADH-quinone oxidoreductase subunit G	EC:7.1.1.2	K00336	1	0	0	0	0	0	0	0	0	0	0	0	0	0	0	0	0	0	0	0	0	0	0	0	0	0	0	0	0	0	1	0	0	0	0	0	0	0	0	0	0	0	0	0
55	Complex I	nuoH	NADH-quinone oxidoreductase subunit H	EC:7.1.1.2	K00337	0	0	0	0	0	0	1	0	1	0	0	0	0	0	0	0	1	1	1	1	1	0	1	1	1	1	1	0	0	0	0	0	0	0	1	1	0	0	1	1	0	0	1	0
55	Complex I	nuoI	NADH-quinone oxidoreductase subunit I	EC:7.1.1.2	K00338	0	0	0	0	0	0	0	0	1	0	0	0	0	0	0	0	0	0	0	0	0	0	0	0	0	0	0	0	0	0	0	0	0	0	0	0	0	0	0	0	0	0	0	0
55	Complex I	nuoJ	NADH-quinone oxidoreductase subunit J	EC:7.1.1.2	K00339	0	0	0	0	0	0	0	0	1	0	0	0	0	0	0	0	0	0	0	0	0	0	0	0	0	0	0	0	0	0	0	0	0	0	0	0	0	0	0	0	0	0	0	0
55	Complex I	nuoK	NADH-quinone oxidoreductase subunit K	EC:7.1.1.2	K00340	0	0	0	0	0	0	0	0	1	0	0	0	0	0	0	0	0	0	0	0	0	0	0	0	0	0	0	0	0	0	0	0	0	0	0	0	0	0	0	0	0	0	0	0
55	Complex I	nuoL	NADH-quinone oxidoreductase subunit L	EC:7.1.1.2	K00341	0	0	0	0	0	0	0	0	1	0	1	1	0	0	0	0	0	0	0	0	0	0	0	0	0	0	0	0	0	0	0	0	0	0	0	0	0	0	0	0	0	0	0	0
55	Complex I	nuoM	NADH-quinone oxidoreductase subunit M	EC:7.1.1.2	K00342	0	0	0	0	0	0	1	0	1	0	0	0	0	0	0	0	0	0	0	0	0	0	0	0	0	0	0	0	0	0	0	0	0	0	0	1	0	0	1	1	1	1	1	0
55	Complex I	nuoN	NADH-quinone oxidoreductase subunit N	EC:7.1.1.2	K00343	0	0	0	0	0	0	1	0	0	0	0	0	0	0	0	0	1	1	1	1	0	0	1	1	1	1	1	0	0	0	0	0	0	0	1	1	0	0	1	1	0	0	1	0
55	Complex I	nuoCD	NADH-quinone oxidoreductase subunit C/D	EC:7.1.1.2	K13378	0	0	0	0	0	0	0	0	0	0	0	0	0	0	0	0	0	0	0	0	0	0	0	0	0	0	0	0	0	0	0	0	0	0	0	0	0	0	0	0	0	0	0	0
55	Complex I	ndhB	NAD(P)H-quinone oxidoreductase subunit 2	EC:7.1.1.2	K05573	0	0	0	0	0	0	0	0	1	0	0	0	0	0	0	0	0	0	0	0	0	0	0	0	0	0	0	0	0	0	0	0	0	0	0	0	0	0	0	0	0	0	0	0
55	Complex I	ndhC	NAD(P)H-quinone oxidoreductase subunit 3	EC:7.1.1.2	K05574	0	0	0	0	0	0	0	0	0	0	0	0	0	0	0	0	0	0	0	0	0	0	0	0	0	0	0	0	0	0	0	0	0	0	0	0	0	0	0	0	0	0	0	0
55	Complex I	ndhD	NAD(P)H-quinone oxidoreductase subunit 4	EC:7.1.1.2	K05575	0	0	0	0	0	0	0	0	0	0	0	0	0	0	0	0	0	0	0	0	0	0	0	0	0	0	0	0	0	0	0	0	0	0	0	0	0	0	0	0	0	0	0	0
55	Complex I	ndhE	NAD(P)H-quinone oxidoreductase subunit 4L	EC:7.1.1.2	K05576	0	0	0	0	0	0	0	0	0	0	0	0	0	0	0	0	0	0	0	0	0	0	0	0	0	0	0	0	0	0	0	0	0	0	0	0	0	0	0	0	0	0	0	0
55	Complex I	ndhF	NAD(P)H-quinone oxidoreductase subunit 5	EC:7.1.1.2	K05577	0	0	0	0	0	0	0	0	0	0	0	0	0	0	0	0	0	0	0	0	0	0	0	0	0	0	0	0	0	0	0	0	0	0	0	0	0	0	0	0	0	0	0	0
55	Complex I	ndhG	NAD(P)H-quinone oxidoreductase subunit 6	EC:7.1.1.2	K05578	0	0	0	0	0	0	0	0	0	0	0	0	0	0	0	0	0	0	0	0	0	0	0	0	0	0	0	0	0	0	0	0	0	0	0	0	0	0	0	0	0	0	0	0
55	Complex I	ndhH	NAD(P)H-quinone oxidoreductase subunit H	EC:7.1.1.2	K05579	0	0	0	0	0	0	0	0	0	0	0	0	0	0	0	0	0	0	0	0	0	0	0	0	0	0	0	0	0	0	0	0	0	0	0	0	0	0	0	0	0	0	0	0
55	Complex I	ndhI	NAD(P)H-quinone oxidoreductase subunit I	EC:7.1.1.2	K05580	0	0	0	0	0	0	0	0	0	0	0	0	0	0	0	0	0	0	0	0	0	0	0	0	0	0	0	0	0	0	0	0	0	0	0	0	0	0	0	0	0	0	0	0
55	Complex I	ndhJ	NAD(P)H-quinone oxidoreductase subunit J	EC:7.1.1.2	K05581	0	0	0	0	0	0	0	0	0	0	0	0	0	0	0	0	0	0	0	0	0	0	0	0	0	0	0	0	0	0	0	0	0	0	0	0	0	0	0	0	0	0	0	0
55	Complex I	hoxE	bidirectional [NiFe] hydrogenase diaphorase subunit	EC:7.1.1.2	K05586	0	0	0	0	0	0	0	0	0	0	0	0	0	0	0	0	0	0	0	0	0	0	0	0	0	0	0	0	0	0	0	0	0	0	0	0	0	0	0	0	0	0	0	0
55	Complex I	hoxF	bidirectional [NiFe] hydrogenase diaphorase subunit	EC:7.1.1.2	K05587	0	0	0	0	0	0	0	0	0	0	0	0	0	0	0	0	0	0	0	0	0	0	0	0	0	0	0	0	0	0	0	0	0	0	0	0	0	0	0	0	0	0	0	0
55	Complex I	hoxU	bidirectional [NiFe] hydrogenase diaphorase subunit	EC:7.1.1.2	K05588	0	0	0	0	0	0	0	0	1	0	0	0	0	1	0	0	0	0	0	0	0	0	0	0	0	0	0	0	1	0	0	1	1	1	0	0	0	0	0	0	1	0	0	0
55	Complex I	ND2	NADH-ubiquinone oxidoreductase chain 2	EC:7.1.1.2	K03879	0	0	0	0	0	0	0	0	0	0	0	0	0	0	0	0	0	0	0	0	0	0	0	0	0	0	0	0	0	0	0	0	0	0	0	0	0	0	0	0	0	0	0	0
56	Complex II: succinate dehydrogenase flavoprotein(B/A)	sdhC	succinate dehydrogenase cytochrome b subunit		K00241	0	0	0	0	0	0	0	0	0	0	0	0	0	0	0	0	0	0	0	0	0	0	0	0	0	0	0	0	0	0	0	0	0	0	0	0	0	0	0	0	0	0	0	0
56	Complex II: succinate dehydrogenase flavoprotein(B/A)	sdhD	succinate dehydrogenase membrane anchor subunit		K00242	0	0	0	0	0	0	0	0	0	0	0	0	0	0	0	0	0	0	0	0	0	0	0	0	0	0	0	0	0	0	0	0	0	0	0	0	0	0	0	0	0	0	0	0
56	Complex II: succinate dehydrogenase flavoprotein(B/A)	sdhA	succinate dehydrogenase flavoprotein subunit	EC:1.3.5.1	K00239	0	0	0	0	0	0	0	0	0	0	0	0	0	0	0	0	0	0	0	0	0	0	0	0	0	0	0	0	0	0	0	0	0	0	0	0	0	0	0	0	0	0	0	0
56	Complex II: succinate dehydrogenase flavoprotein(B/A)	sdhB	succinate dehydrogenase iron-sulfur subunit	EC:1.3.5.1	K00240	0	0	0	0	0	0	0	0	0	0	0	0	0	0	0	0	0	0	0	0	0	0	0	0	0	0	0	0	0	0	0	0	0	0	0	0	0	0	0	0	0	0	0	0
56	Complex II: succinate dehydrogenase flavoprotein(B/A)	frdA	succinate dehydrogenase flavoprotein subunit	EC:1.3.5.1	K00244	0	0	0	0	0	0	0	0	0	0	0	0	0	0	0	0	0	0	0	0	0	0	0	0	0	0	0	0	0	0	0	0	0	0	0	0	0	0	0	0	0	0	0	0
56	Complex II: succinate dehydrogenase flavoprotein(B/A)	frdB	succinate dehydrogenase iron-sulfur subunit	EC:1.3.5.1	K00245	0	0	0	0	0	0	0	0	0	0	0	0	0	0	0	0	0	0	0	0	0	0	0	0	0	0	0	0	0	0	0	0	0	0	0	0	0	0	0	0	0	0	0	0
56	Complex II: succinate dehydrogenase flavoprotein(B/A)	frdC	succinate dehydrogenase subunit C		K00246	0	0	0	0	0	0	0	0	0	0	0	0	0	0	0	0	0	0	0	0	0	0	0	0	0	0	0	0	0	0	0	0	0	0	0	0	0	0	0	0	0	0	0	0
56	Complex II: succinate dehydrogenase flavoprotein(B/A)	frdD	succinate dehydrogenase subunit D		K00247	0	0	0	0	0	0	0	0	0	0	0	0	0	0	0	0	0	0	0	0	0	0	0	0	0	0	0	0	0	0	0	0	0	0	0	0	0	0	0	0	0	0	0	0
57	Complex III	CYTB, petB	ubiquinol-cytochrome c reductase cytochrome b subunit		K00412	0	0	0	0	0	0	0	0	0	0	0	0	0	0	0	0	0	0	0	0	0	0	0	0	0	0	0	0	0	0	0	0	0	0	0	0	0	0	0	0	0	0	0	0
57	Complex III	QCR1, UQCRC1	ubiquinol-cytochrome c reductase core subunit 1		K00414	0	0	0	0	0	0	0	0	0	0	0	0	0	0	0	0	0	0	0	0	0	0	0	0	0	0	0	0	0	0	0	0	0	0	0	0	0	0	0	0	0	0	0	0
57	Complex III	MQCRA, qcrA, bfcA, petC	menaquinol-cytochrome c reductase iron-sulfur subunit		K03886	0	0	0	0	0	0	0	0	0	0	0	0	0	0	0	0	0	0	0	0	0	0	0	0	0	0	0	0	0	0	0	0	0	0	0	0	0	0	0	0	0	0	0	0
57	Complex III	MQCRB, qcrB, bfcB, petB	menaquinol-cytochrome c reductase cytochrome b subunit		K03887	0	0	0	0	0	0	0	0	0	0	0	0	0	0	0	0	0	0	0	0	0	0	0	0	0	0	0	0	0	0	0	0	0	0	0	0	0	0	0	0	0	0	0	0
57	Complex III	MQCRC, qcrC, bfcC, petD	menaquinol-cytochrome c reductase cytochrome b/c subunit		K03888	0	0	0	0	0	0	0	0	0	0	0	0	0	0	0	0	0	0	0	0	0	0	0	0	0	0	0	0	0	0	0	0	0	0	0	0	0	0	0	0	0	0	0	0
57	Complex III	qcrA	ubiquinol-cytochrome c reductase iron-sulfur subunit		K03890	0	0	0	0	0	0	0	0	0	0	0	0	0	0	0	0	0	0	0	0	0	0	0	0	0	0	0	0	0	0	0	0	0	0	0	0	0	0	0	0	0	0	0	0
57	Complex III	qcrB	ubiquinol-cytochrome c reductase cytochrome b subunit		K03891	0	0	0	0	0	0	0	0	0	0	0	0	0	0	0	0	0	0	0	0	0	0	0	0	0	0	0	0	0	0	0	0	0	0	0	0	0	0	0	0	0	0	0	0
58	Complex IV: aa3-type oxidase	coxA, ctaD	cytochrome c oxidase subunit I	EC:7.1.1.9	K02274	0	0	0	0	0	0	0	0	0	0	0	0	0	0	0	0	0	0	0	0	0	0	0	0	0	0	0	0	0	0	0	0	0	0	0	0	0	0	0	0	0	0	0	0
58	Complex IV: aa3-type oxidase	coxB, ctaC	cytochrome c oxidase subunit II	EC:7.1.1.9	K02275	0	0	0	0	0	0	0	0	0	0	0	0	0	0	0	0	0	0	0	0	0	0	0	0	0	0	0	0	0	0	0	0	0	0	0	0	0	0	0	0	0	0	0	0
58	Complex IV: aa3-type oxidase	coxC, ctaE	cytochrome c oxidase subunit III	EC:7.1.1.9	K02276	0	0	0	0	0	0	0	0	0	0	0	0	0	0	0	0	0	0	0	0	0	0	0	0	0	0	0	0	0	0	0	0	0	0	0	0	0	0	0	0	0	0	0	0
58	Complex IV: aa3-type oxidase	coxD, ctaF;	cytochrome c oxidase subunit IV	EC:7.1.1.9	K02277	0	0	0	0	0	0	0	0	0	0	0	0	0	0	0	0	0	0	0	0	0	0	0	0	0	0	0	0	0	0	0	0	0	0	0	0	0	0	0	0	0	0	0	0
58	Complex IV: bd-type oxidase	cydA	cytochrome bd ubiquinol oxidase subunit I	EC:7.1.1.7	K00425	0	0	0	0	0	0	0	0	0	0	0	0	0	0	0	0	0	0	0	0	0	0	0	0	0	0	0	0	0	0	0	0	0	0	0	0	0	0	0	0	0	0	0	0
58	Complex IV: bd-type oxidase	cydB	cytochrome bd ubiquinol oxidase subunit II	EC:7.1.1.7	K00426	0	0	0	0	0	0	0	0	0	0	0	0	0	0	0	0	0	0	0	0	0	0	0	0	0	0	0	0	0	0	0	0	0	0	0	0	0	0	0	0	0	0	0	0
58	Complex IV: cbb3-type oxidase	ccoN	cytochrome c oxidase, cbb3-type, subunit I	EC:1.9.3.1	K00404	0	0	0	0	0	0	0	0	0	0	0	0	0	0	0	0	0	0	0	0	0	0	0	0	0	0	0	0	0	0	0	0	0	0	0	0	0	0	0	0	0	0	0	0
58	Complex IV: cbb3-type oxidase	ccoO	cytochrome c oxidase cbb3-type subunit II		K00405	0	0	0	0	0	0	0	0	0	0	0	0	0	0	0	0	0	0	0	0	0	0	0	0	0	0	0	0	0	0	0	0	0	0	0	0	0	0	0	0	0	0	0	0
58	Complex IV: cbb3-type oxidase	ccoP	cytochrome c oxidase cbb3-type subunit III		K00406	0	0	0	0	0	0	0	0	0	0	0	0	0	0	0	0	0	0	0	0	0	0	0	0	0	0	0	0	0	0	0	0	0	0	0	0	0	0	0	0	0	0	0	0
58	Complex IV: cbb3-type oxidase	ccoQ	cytochrome c oxidase cbb3-type subunit IV		K00407	0	0	0	0	0	0	0	0	0	0	0	0	0	0	0	0	0	0	0	0	0	0	0	0	0	0	0	0	0	0	0	0	0	0	0	0	0	0	0	0	0	0	0	0
58	Complex IV	coxA, ctaD	cytochrome c oxidase subunit I		K02274	0	0	0	0	0	0	0	0	0	0	0	0	0	0	0	0	0	0	0	0	0	0	0	0	0	0	0	0	0	0	0	0	0	0	0	0	0	0	0	0	0	0	0	0
58	Complex IV	coxB, ctaC	cytochrome c oxidase subunit I		K02275	0	0	0	0	0	0	0	0	0	0	0	0	0	0	0	0	0	0	0	0	0	0	0	0	0	0	0	0	0	0	0	0	0	0	0	0	0	0	0	0	0	0	0	0
58	Complex IV	coxC, ctaE	cytochrome c oxidase subunit III		K02276	0	0	0	0	0	0	0	0	0	0	0	0	0	0	0	0	0	0	0	0	0	0	0	0	0	0	0	0	0	0	0	0	0	0	0	0	0	0	0	0	0	0	0	0
58	Complex IV	cydA	cytochrome bd ubiquinol oxidase subunit I		K00425	0	0	0	0	0	0	0	0	0	0	0	0	0	0	0	0	0	0	0	0	0	0	0	0	0	0	0	0	0	0	0	0	0	0	0	0	0	0	0	0	0	0	0	0
58	Complex IV	cydB	cytochrome bd ubiquinol oxidase subunit II		K00426	0	0	0	0	0	0	0	0	0	0	0	0	0	0	0	0	0	0	0	0	0	0	0	0	0	0	0	0	0	0	0	0	0	0	0	0	0	0	0	0	0	0	0	0
59	Complex V	ATPF1A, atpA	F-type H+-transporting ATPase subunit alpha	EC:7.1.2.2 7.2.2.1	K02111	0	0	0	0	0	0	0	0	1	0	0	0	0	0	0	0	0	0	0	0	0	0	0	0	0	0	0	0	0	0	0	0	0	0	0	1	0	0	0	0	0	0	0	0
59	Complex V	ATPF1B, atpD	F-type H+-transporting ATPase subunit beta	EC:7.1.2.2 7.2.2.1	K02112	0	0	0	0	0	0	0	0	1	0	0	0	0	0	0	0	0	0	0	0	0	0	0	0	0	0	0	0	0	0	0	0	0	0	0	0	0	0	0	0	0	0	0	0
59	Complex V	ATPF1D, atpH	F-type H+-transporting ATPase subunit delta		K02113	0	0	0	0	0	0	0	0	1	0	0	0	0	0	0	0	0	0	0	0	0	0	0	0	0	0	0	0	0	0	0	0	0	0	0	0	0	0	0	0	0	0	0	0
59	Complex V	ATPF1E, atpC	F-type H+-transporting ATPase subunit epsilon		K02114	0	0	0	0	0	0	0	0	1	0	0	0	0	0	0	0	0	0	0	0	0	0	0	0	0	0	0	0	0	0	0	0	0	0	0	0	0	0	0	0	0	0	0	0
59	Complex V	ATPF1G, atpG	F-type H+-transporting ATPase subunit gamma		K02115	0	0	0	0	0	0	0	0	1	0	0	0	0	0	0	0	0	0	0	0	0	0	0	0	0	0	0	0	0	0	0	0	0	0	0	1	0	0	0	0	0	0	0	0
59	Complex V	ATPF0A, atpB	F-type H+-transporting ATPase subunit a		K02108	0	0	0	0	0	0	0	0	1	0	0	0	0	0	0	0	0	0	0	0	0	0	0	0	0	0	0	0	0	0	0	0	0	0	0	1	0	0	0	0	0	0	0	0
59	Complex V	ATPF0B, atpF	F-type H+-transporting ATPase subunit b		K02109	0	0	0	0	0	0	0	0	1	0	0	0	0	0	0	0	0	0	0	0	0	0	0	0	0	0	0	0	0	0	0	0	0	0	0	1	0	0	0	0	0	0	0	0
59	Complex V	ATPF0C, atpE	F-type H+-transporting ATPase subunit c		K02110	0	0	0	0	0	0	0	0	1	0	0	0	0	0	0	0	0	0	0	0	0	0	0	0	0	0	0	0	0	0	0	0	0	0	0	1	0	0	0	0	0	0	0	0
60	Complex V	ATPVA, ntpA, atpA	V/A-type H+/Na+-transporting ATPase subunit A		K02117	1	1	1	0	1	1	1	1	0	1	0	1	0	1	0	1	1	1	1	1	0	1	1	1	0	1	1	1	1	1	1	1	1	1	1	0	1	1	1	1	1	1	1	1
60	Complex V	ATPVB, ntpB, atpB	V/A-type H+/Na+-transporting ATPase subunit B		K02118	1	1	1	0	1	0	0	1	0	1	0	1	0	1	1	1	1	1	1	1	0	0	1	1	0	1	1	0	1	1	1	1	1	1	1	0	1	1	1	1	1	1	1	1
60	Complex V	ATPVC, ntpC, atpC	V/A-type H+/Na+-transporting ATPase subunit C		K02119	1	1	1	0	1	0	1	1	0	1	0	1	0	1	1	1	1	1	1	1	0	1	1	1	0	1	1	1	1	1	1	1	1	1	1	0	1	1	1	1	1	1	1	1
60	Complex V	ATPVD, ntpD, atpD	V/A-type H+/Na+-transporting ATPase subunit D		K02120	1	1	1	0	1	0	0	1	0	0	0	1	0	1	0	1	0	1	1	1	0	0	1	1	0	1	1	1	0	0	1	1	1	1	1	0	1	1	1	1	1	1	1	1
60	Complex V	ATPVE, ntpE, atpE	V/A-type H+/Na+-transporting ATPase subunit E		K02121	1	1	1	0	1	0	1	1	0	1	0	1	0	1	0	1	1	1	1	1	1	1	1	1	0	1	1	1	1	1	1	1	1	1	1	1	1	0	1	1	0	1	1	1
60	Complex V	ATPVF, ntpF, atpF	V/A-type H+/Na+-transporting ATPase subunit F		K02122	1	1	1	0	1	0	1	1	0	1	0	0	0	1	0	1	1	1	1	1	1	1	1	1	0	1	1	1	1	1	1	1	1	1	1	0	1	1	1	1	1	1	1	1
60	Complex V	ATPVI, ntpI, atpI	V/A-type H+/Na+-transporting ATPase subunit I		K02123	1	1	1	0	1	0	1	1	0	1	1	1	1	1	1	0	1	1	1	1	1	1	1	1	0	1	1	0	0	1	1	1	0	1	1	0	1	1	1	1	1	1	1	1
60	Complex V	ATPVK, ntpK, atpK	V/A-type H+/Na+-transporting ATPase subunit K		K02124	1	1	1	0	1	0	1	1	0	1	0	1	0	1	0	1	1	1	1	1	1	1	1	1	0	1	1	1	0	0	1	1	1	1	1	1	1	0	1	1	1	1	1	1
61	Hydrogenase(hyaAB)	hyaA, hybO	periplasmic [NiFeSe] hydrogenase, small subunit	EC:1.12.99.6	K06282	0	0	0	0	0	0	0	0	0	0	0	0	0	0	0	0	0	0	0	0	0	0	0	0	0	0	0	0	0	0	0	0	0	0	0	0	0	0	0	0	0	0	0	0
61	Hydrogenase(hyaAB)	hyaB, hybC	periplasmic [NiFeSe] hydrogenase, large subunit	EC:1.12.2.1	K06281	0	0	0	0	0	0	0	0	0	0	0	0	0	0	0	0	0	0	0	0	0	0	0	0	0	0	0	0	0	0	0	0	0	0	0	0	0	0	0	0	0	0	0	0
62	Hydrogenase(mvhADG)	mvhA, vhuA, vhcA	F420-non-reducing hydrogenase large subunit	EC:1.12.99.- 1.8.98.5	K14126	1	0	0	0	1	0	1	0	0	0	0	0	0	1	0	0	0	0	0	0	0	0	0	0	0	0	0	0	1	0	0	0	0	1	0	0	1	1	0	1	0	0	1	1
62	Hydrogenase(mvhADG)	mvhD, vhuD, vhcD	F420-non-reducing hydrogenase iron-sulfur subunit	EC:1.12.99.- 1.8.98.5 1.8.98.6	K14127	1	0	0	0	1	0	0	1	1	0	0	1	0	1	1	0	0	0	0	1	0	0	0	0	0	0	0	1	1	1	1	1	1	1	1	1	1	1	1	1	0	0	1	1
62	Hydrogenase(mvhADG)	mvhG, vhuG, vhcG	F420-non-reducing hydrogenase small subunit	EC:1.12.99.- 1.8.98.5	K14128	1	0	0	0	1	0	1	1	0	0	0	1	0	1	1	0	0	0	0	0	0	0	0	0	0	0	0	0	0	0	0	0	0	1	0	0	1	1	1	1	0	0	1	1
63	Heterodisulfide reductase	hdrA2	heterodisulfide reductase subunit A2	EC:1.8.7.3 1.8.98.4 1.8.98.5 1.8.98.6	K03388	1	0	0	0	1	0	0	1	1	0	0	1	1	1	1	0	1	0	1	1	0	0	0	0	0	0	0	1	1	1	1	1	1	1	1	1	1	0	1	1	0	0	1	1
63	Heterodisulfide reductase	hdrB2	heterodisulfide reductase subunit B2	EC:1.8.7.3 1.8.98.4 1.8.98.5 1.8.98.6	K03389	1	0	0	0	1	0	1	1	1	0	0	1	1	1	0	0	1	0	1	1	0	0	0	0	0	0	0	1	1	1	1	1	1	1	1	0	1	1	1	1	0	0	1	1
63	Heterodisulfide reductase	hdrC2	heterodisulfide reductase subunit C2	EC:1.8.7.3 1.8.98.4 1.8.98.5 1.8.98.6	K03390	0	0	0	0	1	0	0	1	0	0	0	0	0	1	1	0	0	0	0	0	0	0	0	0	0	0	0	1	1	1	1	1	1	1	1	0	1	1	1	1	0	0	1	1
64	Rnf complex	rnfG	electron transport complex protein RnfG		K03612	1	1	1	1	1	1	1	0	0	1	0	1	0	1	0	1	0	0	1	1	0	1	1	1	1	1	1	1	0	0	1	1	1	1	1	0	1	1	0	0	0	1	1	1
64	Rnf complex	rnfE	electron transport complex protein RnfE		K03613	1	1	0	1	1	1	1	0	0	1	1	0	0	1	1	1	0	0	1	1	0	1	1	1	1	1	1	1	0	0	1	1	1	1	1	1	1	1	1	1	1	1	1	1
64	Rnf complex	rnfD	electron transport complex protein RnfD		K03614	1	1	0	1	1	0	1	0	1	1	0	1	1	1	0	1	0	0	1	1	0	1	1	1	1	1	1	1	0	1	1	1	1	1	1	1	0	1	1	1	1	1	1	1
64	Rnf complex	rnfC	electron transport complex protein RnfC		K03615	1	1	0	1	1	0	1	0	0	1	1	1	1	1	1	1	0	0	1	1	0	1	1	1	1	1	1	1	1	1	1	1	1	0	1	1	0	1	1	1	1	1	1	1
64	Rnf complex	rnfB	electron transport complex protein RnfB		K03616	1	1	1	1	1	1	1	0	1	1	1	0	0	1	0	1	0	1	1	1	1	1	1	1	1	1	1	0	1	1	1	1	1	1	1	1	1	1	1	1	1	1	1	1
64	Rnf complex	rnfA	electron transport complex protein RnfA		K03617	1	1	0	1	1	1	1	0	0	1	1	0	0	1	1	1	0	1	1	1	0	1	1	1	1	1	1	0	0	1	1	1	0	1	1	0	1	1	1	1	1	1	1	1
65	Tungstate transport	tupA, vupA	tungstate transport system substrate-binding protein		K05772	0	0	0	0	0	0	0	0	0	0	0	0	0	0	0	0	0	0	0	0	0	0	0	0	0	0	0	0	1	1	0	1	1	1	0	0	0	0	0	0	0	0	0	0
65	Tungstate transport	tupB, vupB	tungstate transport system permease protein		K05773	0	0	0	0	0	0	0	0	0	0	0	0	0	0	0	0	0	0	0	0	0	0	0	0	0	0	0	0	1	0	0	1	1	1	0	0	0	0	0	0	0	0	0	0
65	Tungstate transport	PDCD5, TFAR19	programmed cell death protein 5		K06875	0	0	0	0	0	0	0	0	0	0	0	0	0	0	0	0	0	0	0	0	0	0	0	0	0	0	0	0	0	0	0	0	0	1	0	0	0	0	0	0	0	0	0	0
66	Molybdate_Tungstate	wtpA	molybdate/tungstate transport system substrate-binding protein		K15495	0	1	1	1	0	0	0	0	1	0	0	0	0	0	0	1	1	1	0	1	0	0	0	0	0	0	0	0	0	0	0	0	0	0	0	0	0	0	0	0	0	0	0	0
66	Molybdate_Tungstate	wtpB	molybdate/tungstate transport system permease protein		K15496	0	1	1	1	0	0	0	0	1	0	0	0	0	0	0	1	1	1	1	1	0	0	0	0	0	0	0	0	0	0	0	0	0	0	0	0	0	0	0	0	0	0	0	0
66	Molybdate_Tungstate	wtpC	molybdate/tungstate transport system ATP-binding protein	EC:7.3.2.5 7.3.2.6	K15497	0	0	0	0	0	0	0	0	1	0	0	0	0	0	0	0	0	1	0	0	0	0	0	0	0	0	0	1	0	0	0	0	0	0	0	0	0	0	0	0	0	0	1	0
67	Phosphate_transport	rbsB	ribose transport system substrate-binding protein		K10439	1	1	1	1	0	0	0	0	0	0	0	0	0	0	0	0	0	0	0	0	0	0	0	0	0	0	0	0	0	0	0	0	0	0	0	0	0	0	0	0	1	1	0	0
67	Phosphate_transport	rbsC	ribose transport system permease protein		K10440	0	0	0	0	0	0	0	0	0	0	0	0	0	0	0	0	0	0	0	0	0	0	0	0	0	0	0	0	0	0	0	0	0	0	0	0	0	0	0	0	1	1	0	0
67	Phosphate_transport	rbsA	ribose transport system ATP-binding protein	EC:7.5.2.7	K10441	0	0	0	0	0	0	0	0	0	0	0	0	0	0	0	0	0	0	0	0	0	0	0	0	0	0	0	0	0	0	0	0	0	0	0	1	0	0	0	0	1	1	0	0
68	Phosphonate_transport	phnC	phosphonate transport system ATP-binding protein	EC:7.3.2.2	K02041	0	0	0	0	0	0	0	0	0	0	0	0	0	0	0	0	0	0	0	0	0	0	0	0	0	0	0	0	0	0	0	0	0	0	0	0	0	0	0	0	0	0	0	0
68	Phosphonate_transport	phnE	phosphonate transport system permease protein		K02042	0	0	0	0	0	0	0	0	0	0	0	0	0	0	0	0	0	0	0	0	0	0	0	0	0	0	0	0	0	0	0	0	0	0	0	0	0	0	0	0	0	0	0	0
68	Phosphonate_transport	phnD	phosphonate transport system substrate-binding protein		K02044	0	0	0	0	0	0	0	0	0	0	0	0	0	0	0	0	0	0	0	0	0	0	0	0	0	0	0	0	0	0	0	0	0	0	0	0	0	0	0	0	0	0	0	0
69	zinc_transport	znuA	zinc transport system substrate-binding protein		K09815	1	1	1	1	1	0	0	0	0	0	0	0	0	0	0	0	1	1	1	1	0	1	1	1	1	1	1	0	1	1	0	0	0	0	1	1	0	1	0	0	1	0	0	0
69	zinc_transport	znuB	zinc transport system permease protein		K09816	1	1	1	1	0	0	0	0	0	0	0	0	0	0	0	0	0	1	1	1	1	1	1	1	1	1	1	1	1	1	0	0	0	0	0	0	0	0	0	0	0	0	0	0
69	zinc_transport	znuC	zinc transport system ATP-binding protein	EC:7.2.2.20	K09817	1	1	1	1	0	0	0	0	0	0	0	0	0	0	0	0	1	1	1	1	1	1	1	1	1	1	1	1	1	1	0	0	0	0	1	1	0	1	0	1	1	0	0	0
70	cobalt_transport	cbiO	cobalt/nickel transport system ATP-binding protein		K02006	0	0	0	0	1	1	0	0	0	0	0	0	0	0	0	0	0	0	1	0	0	0	0	0	0	0	0	0	0	0	0	0	0	0	0	0	1	0	0	0	0	0	0	0
70	cobalt_transport	cbiM	cobalt/nickel transport system permease protein		K02007	0	0	0	0	0	0	0	0	0	0	0	0	0	0	0	0	0	0	0	0	0	0	0	0	0	0	0	0	0	0	0	0	0	0	0	0	1	0	0	0	0	0	0	0
70	cobalt_transport	cbiQ	cobalt/nickel transport system permease protein		K02008	0	0	0	0	0	0	0	0	0	0	0	0	0	0	0	0	0	0	0	0	0	0	0	0	0	0	0	0	0	0	0	0	0	0	0	0	1	0	0	0	0	0	0	0
71	nickel_transport	cbiO	cobalt/nickel transport system ATP-binding protein		K02006	0	0	0	0	1	1	0	0	0	0	0	0	0	0	0	0	0	0	1	0	0	0	0	0	0	0	0	0	0	0	0	0	0	0	0	0	1	0	0	0	0	0	0	0
71	nickel_transport	cbiM	cobalt/nickel transport system permease protein		K02007	0	0	0	0	0	0	0	0	0	0	0	0	0	0	0	0	0	0	0	0	0	0	0	0	0	0	0	0	0	0	0	0	0	0	0	0	1	0	0	0	0	0	0	0
71	nickel_transport	cbiQ	cobalt/nickel transport system permease protein		K02008	0	0	0	0	0	0	0	0	0	0	0	0	0	0	0	0	0	0	0	0	0	0	0	0	0	0	0	0	0	0	0	0	0	0	0	0	1	0	0	0	0	0	0	0
71	nickel_transport	cbiK	nickel transport protein		K10094	0	0	0	0	0	0	0	0	0	0	1	0	0	0	0	0	0	0	0	0	0	0	0	0	0	0	0	0	0	0	0	1	0	0	0	0	0	0	0	0	0	0	0	0
71	nickel_transport	cbiL	nickel transport protein		K16915	0	0	0	0	0	0	0	0	0	0	0	0	0	0	0	0	0	0	0	0	0	0	0	0	0	0	0	0	0	0	0	0	0	0	0	0	0	0	0	0	0	0	0	0
72	Lipopolysaccharide	wzm, rfbA	homopolymeric O-antigen transport system permease protein		K09690	0	1	0	1	0	0	1	0	0	1	0	0	0	1	1	0	0	0	0	0	1	0	0	1	1	0	0	0	0	0	0	0	0	0	1	0	0	0	0	0	1	0	0	0
72	Lipopolysaccharide	wzt, rfbB	homopolymeric O-antigen transport system ATP-binding protein		K09691	0	1	0	1	0	0	1	0	0	0	0	0	1	1	1	0	0	0	0	0	0	0	0	0	0	0	0	0	0	0	0	0	0	0	1	0	0	1	1	1	1	0	1	0
73	Lipo_oligosaccharide	nodJ	lipooligosaccharide transport system permease protein		K09694	0	0	0	0	0	0	0	0	0	0	0	0	0	0	0	0	0	0	0	0	0	0	0	0	0	0	0	0	0	0	0	0	0	0	0	0	0	0	0	0	0	0	0	0
73	Lipo_oligosaccharide	nodI	lipooligosaccharide transport system ATP-binding protein		K09695	0	0	0	0	0	0	0	0	0	0	0	0	0	0	0	0	0	0	0	0	0	0	0	0	0	0	0	0	0	0	0	0	0	0	0	0	0	0	0	0	0	0	0	0
74	Na_transtport	natB	sodium transport system permease protein		K09696	0	0	0	0	1	1	0	0	0	1	0	0	0	0	0	1	1	1	1	1	0	0	0	0	0	0	0	0	0	1	0	0	0	0	0	0	0	0	0	0	0	0	0	0
74	Na_transtport	natA	sodium transport system ATP-binding protein	EC:7.2.2.4	K09697	0	0	0	0	1	1	0	0	0	1	0	0	0	0	0	1	1	1	1	1	0	0	0	0	0	0	0	0	0	1	0	0	0	0	0	0	0	0	0	0	0	0	0	0
75	Lipoprotein_transtport	lolC_E_F	lipoprotein-releasing system permease protein		K09808	1	1	1	0	0	0	1	0	1	1	0	1	0	1	1	1	1	0	1	1	1	1	1	1	1	1	1	1	1	1	1	1	1	1	1	1	1	1	1	1	1	1	1	1
75	Lipoprotein_transtport	lolD	lipoprotein-releasing system ATP-binding protein	EC:7.6.2.-	K09810	1	1	1	1	1	1	1	1	1	1	1	1	1	1	1	1	1	1	1	1	1	1	0	1	1	1	1	1	1	1	1	1	1	1	1	1	1	1	1	1	1	1	1	1
76	Fatty acid degradation (beta-Oxidation)	ACSL, fadD	long-chain acyl-CoA synthetase		K01897	0	0	1	0	0	1	1	0	0	0	0	0	0	0	0	1	1	1	1	1	1	1	1	1	1	1	1	1	1	0	1	1	1	1	1	1	1	1	1	1	1	1	1	0
77	Fatty acid degradation (beta-Oxidation)	ACADM, acd	acyl-CoA dehydrogenase		K00249	0	0	0	0	0	0	0	0	0	0	0	0	0	0	0	0	0	0	0	0	0	0	0	0	0	0	0	0	0	0	0	0	0	0	0	0	0	0	0	0	0	0	0	0
77	Fatty acid degradation (beta-Oxidation)	ACADS, bcd	butyryl-CoA dehydrogenase		K00248	1	0	1	1	1	0	1	1	1	0	1	1	0	1	1	0	0	0	0	0	0	1	0	1	1	0	0	1	1	1	1	1	1	1	1	1	1	1	1	1	1	1	1	1
77	Fatty acid degradation (beta-Oxidation)	fadE	acyl-CoA dehydrogenase		K06445	0	0	0	0	0	0	0	0	0	0	0	0	0	0	0	0	0	0	0	0	0	0	0	0	0	0	0	0	0	0	0	0	0	0	0	0	0	0	0	0	0	0	0	0
78	Fatty acid degradation (beta-Oxidation)	paaF, echA	enoyl-CoA hydratase		K01692	0	0	0	0	0	0	0	0	0	0	0	0	0	0	0	0	0	0	0	0	0	0	0	0	0	0	0	0	0	0	0	0	0	0	0	0	0	0	0	0	0	0	0	0
78	Fatty acid degradation (beta-Oxidation)	fadJ	3-hydroxyacyl-CoA dehydrogenase / enoyl-CoA hydratase / 3-hydroxybutyryl-CoA epimerase		K01782	0	0	0	0	0	0	0	0	0	0	0	0	0	0	0	0	0	0	0	0	0	0	0	0	0	0	0	0	0	0	0	0	0	0	0	0	0	0	0	0	0	0	0	0
78	Fatty acid degradation (beta-Oxidation)	fadB	3-hydroxyacyl-CoA dehydrogenase / enoyl-CoA hydratase / 3-hydroxybutyryl-CoA epimerase / enoyl-CoA isomerase		K01825	0	0	0	0	0	0	0	0	0	0	0	0	0	0	0	0	0	0	0	0	0	0	0	0	0	0	0	0	0	0	0	0	0	0	0	0	0	0	0	0	0	0	0	0
78	Fatty acid degradation (beta-Oxidation)	ECHS1	enoyl-CoA hydratase		K07511	0	0	0	0	0	0	0	0	0	0	0	0	0	0	0	0	0	0	0	0	0	0	0	0	0	0	0	0	0	0	0	0	0	0	0	0	0	0	0	0	0	0	0	0
78	Fatty acid degradation (beta-Oxidation)	fadB	enoyl-CoA hydratase		K13767	0	0	0	0	0	0	0	0	0	0	0	0	0	0	0	0	0	0	0	0	0	0	0	0	0	0	0	0	0	0	0	0	0	0	0	0	0	0	0	0	0	0	0	0
79	Fatty acid degradation (beta-Oxidation)	fadN	3-hydroxyacyl-CoA dehydrogenase		K07516	0	0	0	0	0	0	0	0	0	0	0	0	0	0	0	0	0	0	0	0	0	0	0	0	0	0	0	0	0	0	0	0	0	0	0	0	0	0	0	0	0	0	0	0
79	Fatty acid degradation (beta-Oxidation)	fadJ	3-hydroxyacyl-CoA dehydrogenase / enoyl-CoA hydratase / 3-hydroxybutyryl-CoA epimerase		K01782	0	0	0	0	0	0	0	0	0	0	0	0	0	0	0	0	0	0	0	0	0	0	0	0	0	0	0	0	0	0	0	0	0	0	0	0	0	0	0	0	0	0	0	0
79	Fatty acid degradation (beta-Oxidation)	fadB	3-hydroxyacyl-CoA dehydrogenase / enoyl-CoA hydratase / 3-hydroxybutyryl-CoA epimerase / enoyl-CoA isomerase		K01825	0	0	0	0	0	0	0	0	0	0	0	0	0	0	0	0	0	0	0	0	0	0	0	0	0	0	0	0	0	0	0	0	0	0	0	0	0	0	0	0	0	0	0	0
80	Fatty acid degradation (beta-Oxidation)	fadA, fadI	acetyl-CoA acyltransferase		K00632	0	0	0	0	0	0	0	0	1	0	0	0	0	0	0	0	0	0	0	0	0	0	0	0	0	0	0	0	0	0	0	0	0	0	0	0	0	0	0	0	0	0	0	0
80	Fatty acid degradation (beta-Oxidation)	ACAA2	acetyl-CoA acyltransferase 2		K07508	0	0	0	0	0	0	0	0	0	0	0	0	0	0	0	0	0	0	0	0	0	0	0	0	0	0	0	0	0	0	0	0	0	0	0	0	0	0	0	0	0	0	0	0
80	Fatty acid degradation (beta-Oxidation)	HADHB	acetyl-CoA acyltransferase		K07509	0	0	0	0	0	0	0	0	0	0	0	0	0	0	0	0	0	0	0	0	0	0	0	0	0	0	0	0	0	0	0	0	0	0	0	0	0	0	0	0	0	0	0	0
81	Fatty acid biosynthesis, initiation	accB, bccP	acetyl-CoA carboxylase biotin carboxyl carrier protein		K02160	0	0	0	0	0	1	1	1	1	0	0	1	1	1	0	0	0	0	0	0	0	0	0	0	0	0	0	1	1	1	1	1	1	1	1	0	1	1	1	1	1	1	1	1
81	Fatty acid biosynthesis, initiation	accC	acetyl-CoA carboxylase, biotin carboxylase subunit	EC:6.4.1.2 6.3.4.14	K01961	0	0	0	0	1	1	1	1	1	1	1	0	0	1	1	0	0	0	0	0	0	0	0	0	0	0	0	1	1	1	1	1	1	1	1	0	1	1	1	1	1	1	1	1
81	Fatty acid biosynthesis, initiation	accA	acetyl-CoA carboxylase carboxyl transferase subunit alpha	EC:6.4.1.2 2.1.3.15	K01962	0	0	0	0	1	1	1	1	1	1	1	1	0	1	0	0	0	0	0	0	0	0	0	0	0	0	0	1	1	1	0	1	1	1	1	0	1	1	1	1	1	1	1	1
81	Fatty acid biosynthesis, initiation	accD	acetyl-CoA carboxylase carboxyl transferase subunit beta	EC:6.4.1.2 2.1.3.15	K01963	0	0	0	0	1	1	1	1	1	1	1	1	0	1	0	0	0	0	0	0	0	0	0	0	0	0	0	1	1	1	1	1	1	1	1	0	1	1	1	1	1	1	1	0
81	Fatty acid biosynthesis, initiation	fabD, MCAT, MCT1	[acyl-carrier-protein] S-malonyltransferase	EC:2.3.1.39	K00645	1	1	1	1	0	1	1	0	1	1	1	1	1	1	1	1	1	1	1	1	0	1	1	1	1	1	1	1	1	1	1	1	1	1	1	1	1	0	1	0	1	1	1	1
81	Fatty acid biosynthesis, initiation	fabH	3-oxoacyl-[acyl-carrier-protein] synthase III	EC:2.3.1.180	K00648	1	1	1	1	1	1	1	0	1	0	1	1	0	1	1	1	1	1	1	1	0	1	1	1	1	1	1	1	1	1	1	1	0	1	1	1	1	0	1	0	1	1	1	1
82	Fatty acid biosynthesis, elongation	fabB	3-oxoacyl-[acyl-carrier-protein] synthase I	EC:2.3.1.41	K00647	0	0	0	0	0	0	0	0	0	0	0	0	0	0	0	0	0	0	0	0	0	0	0	0	0	0	0	0	0	0	0	0	0	0	0	0	0	0	0	0	0	0	0	0
82	Fatty acid biosynthesis, elongation	fabF, OXSM, CEM1	3-oxoacyl-[acyl-carrier-protein] synthase II	EC:2.3.1.179	K09458	1	1	1	1	1	1	1	1	1	1	1	1	1	1	1	1	1	1	1	1	0	1	1	1	1	1	1	1	1	1	1	1	1	1	1	1	1	0	1	0	1	1	1	1
82	Fatty acid biosynthesis, elongation	fabG, OAR1	3-oxoacyl-[acyl-carrier protein] reductase	EC:1.1.1.100	K00059	1	1	1	1	1	0	1	0	1	1	1	1	0	1	1	1	1	1	1	1	0	1	1	1	1	1	1	1	1	1	1	1	1	1	1	1	1	0	1	0	1	1	1	1
82	Fatty acid biosynthesis, elongation	fabZ	3-hydroxyacyl-[acyl-carrier-protein] dehydratase	EC:4.2.1.59	K02372	1	1	1	1	1	1	1	0	1	0	0	0	0	0	0	1	1	1	1	1	0	1	1	1	1	0	1	1	1	1	1	1	1	1	1	0	1	1	1	1	1	1	1	1
82	Fatty acid biosynthesis, elongation	lpxC-fabZ	UDP-3-O-[3-hydroxymyristoyl] N-acetylglucosamine deacetylase / 3-hydroxyacyl-[acyl-carrier-protein] dehydratase	EC:3.5.1.108 4.2.1.59	K16363	0	0	0	0	0	0	0	0	0	1	1	1	1	1	1	0	0	0	0	0	0	0	0	0	0	0	0	0	0	0	0	0	0	0	0	0	0	0	0	0	0	0	0	0
82	Fatty acid biosynthesis, elongation	fabK	enoyl-[acyl-carrier protein] reductase II	EC:1.3.1.9	K02371	1	0	0	0	0	0	0	0	0	0	0	0	0	0	0	0	0	0	0	0	0	0	0	0	0	0	0	0	0	0	0	0	0	0	0	0	0	0	0	0	0	0	0	0
82	Fatty acid biosynthesis, elongation	fabL	enoyl-[acyl-carrier protein] reductase III	EC:1.3.1.104	K10780	0	0	0	0	0	0	0	0	0	0	0	0	0	0	0	0	0	0	0	0	0	0	0	0	0	0	0	0	0	0	0	0	0	0	0	0	0	0	0	0	0	0	0	0
83	sec-SRP	secA	preprotein translocase subunit SecA	EC:7.4.2.8	K03070	1	1	1	1	1	0	1	0	1	1	1	1	1	1	0	1	1	1	1	1	0	1	1	1	1	1	1	1	0	1	1	1	1	1	1	1	1	1	1	0	1	1	1	1
83	sec-SRP	secB	preprotein translocase subunit SecB		K03071	0	0	0	0	0	0	1	0	0	0	0	0	0	0	0	0	0	0	0	0	0	0	0	0	0	0	0	0	0	0	0	0	0	0	0	0	0	0	0	0	0	0	0	0
83	sec-SRP	secD	preprotein translocase subunit SecD		K03072	1	1	1	1	1	1	1	0	1	1	1	1	0	1	0	1	1	1	1	1	0	1	1	1	1	1	1	1	1	1	1	1	1	1	0	0	0	0	0	1	0	0	0	0
83	sec-SRP	secE	preprotein translocase subunit SecE		K03073	1	1	1	1	1	1	1	0	1	0	1	1	1	1	1	0	1	1	1	1	0	1	1	1	1	0	0	1	1	1	1	1	1	1	1	0	0	1	1	1	1	1	0	1
83	sec-SRP	secF	preprotein translocase subunit SecF		K03074	0	0	0	0	1	1	1	0	1	0	1	1	0	1	0	0	0	0	0	0	0	0	0	0	0	0	0	0	0	0	0	0	0	0	0	0	0	0	0	0	0	0	0	0
83	sec-SRP	secG	preprotein translocase subunit SecG		K03075	0	0	0	1	1	1	1	0	1	1	1	1	1	1	1	1	0	1	1	1	1	1	1	1	1	0	1	0	1	1	1	1	1	1	1	1	1	1	1	0	1	1	1	1
83	sec-SRP	secY	preprotein translocase subunit SecY		K03076	1	1	1	1	1	1	1	1	1	1	1	1	0	1	1	1	1	1	1	1	1	1	1	1	1	0	1	1	1	1	1	1	1	1	1	0	1	0	1	0	1	1	1	1
83	sec-SRP	secDF	SecD/SecF fusion protein		K12257	0	0	0	0	0	0	0	0	0	0	0	0	0	0	0	0	0	0	0	0	0	0	0	0	0	0	0	0	0	0	0	0	0	0	1	0	1	1	1	1	1	1	1	1
83	sec-SRP	yajC	preprotein translocase subunit YajC		K03210	1	1	1	1	1	0	0	1	0	1	1	1	1	1	1	1	1	1	1	1	0	1	1	1	1	1	1	1	1	1	1	1	0	1	1	0	1	1	1	1	1	1	1	1
83	sec-SRP	yidC, spoIIIJ, OXA1, ccfA	YidC/Oxa1 family membrane protein insertase		K03217	0	0	1	1	1	0	1	1	1	0	1	1	1	1	1	1	0	1	1	1	1	1	1	1	1	1	1	1	1	1	1	1	1	1	1	0	1	0	0	1	1	1	1	1
83	sec-SRP	ftsY	fused signal recognition particle receptor		K03110	1	1	1	1	0	0	0	0	0	0	0	0	0	0	0	1	1	1	1	1	0	1	1	1	1	1	1	1	1	1	1	1	1	1	1	0	1	0	1	1	1	1	1	1
83	sec-SRP	SRP54, ffh	signal recognition particle subunit SRP54	EC:3.6.5.4	K03106	1	1	1	1	0	0	0	0	0	0	0	0	0	0	0	1	1	1	1	1	1	1	1	1	1	0	0	1	0	1	1	1	1	1	1	0	1	0	1	1	1	1	1	1
84	Mrp complex	mnhA, mrpA	multicomponent Na+:H+ antiporter subunit A		K05565	0	0	0	0	0	0	0	0	0	0	0	0	0	0	0	0	0	0	0	0	0	0	0	0	0	0	0	0	0	0	0	0	0	0	0	0	0	0	0	0	0	0	0	0
84	Mrp complex	mnhB, mrpB	multicomponent Na+:H+ antiporter subunit B		K05566	0	0	0	0	1	0	1	0	0	0	0	1	1	1	0	0	1	1	1	1	0	0	1	1	1	1	1	0	0	0	0	0	0	0	1	1	0	0	1	1	1	1	1	1
84	Mrp complex	mnhC, mrpC	multicomponent Na+:H+ antiporter subunit C		K05567	0	0	0	0	1	0	1	0	0	0	0	1	1	1	0	0	1	1	1	1	1	0	1	1	1	1	1	0	0	0	0	0	0	0	1	1	0	0	1	1	1	1	1	0
84	Mrp complex	mnhD, mrpD	multicomponent Na+:H+ antiporter subunit D		K05568	0	0	0	0	1	0	1	0	0	0	0	1	0	1	1	0	0	0	0	0	1	0	0	0	0	0	0	0	0	0	0	0	0	0	0	1	0	0	0	0	1	1	1	1
84	Mrp complex	mnhE, mrpE	multicomponent Na+:H+ antiporter subunit E		K05569	0	0	0	0	1	0	1	0	0	0	0	1	0	1	0	0	1	1	1	1	1	0	1	1	1	1	1	0	0	0	0	0	0	0	1	0	0	0	1	1	1	1	1	1
84	Mrp complex	mnhF, mrpF	multicomponent Na+:H+ antiporter subunit F		K05570	0	0	0	0	1	0	1	0	0	0	0	1	0	1	1	0	1	1	1	1	1	0	1	1	1	1	1	0	0	0	0	0	0	0	1	1	0	0	1	1	1	1	1	1
84	Mrp complex	mnhG, mrpG	multicomponent Na+:H+ antiporter subunit G		K05571	0	0	0	0	1	0	1	0	0	0	0	1	0	1	1	0	1	1	1	1	1	0	1	1	1	1	1	0	0	0	0	0	0	0	1	1	0	0	1	1	1	1	1	1
85	Hydrogen metabolism	hypA	hydrogenase nickel incorporation protein HypA/HybF		K04651	1	0	0	0	0	0	1	1	0	0	1	1	0	1	1	0	0	0	0	0	0	0	0	0	0	0	0	1	1	1	1	1	1	1	0	0	1	0	1	1	1	1	1	1
85	Hydrogen metabolism	hypB	hydrogenase accessory protein		K04652	1	0	0	0	0	0	0	0	0	0	0	0	0	0	0	0	0	0	0	0	0	0	0	0	0	0	0	1	1	1	1	1	1	1	0	1	1	1	1	1	0	1	1	1
85	Hydrogen metabolism	hypC	hydrogenase assembly chaperone		K04653	1	0	0	0	0	0	1	1	0	0	1	1	1	1	1	0	0	0	0	0	0	0	0	0	0	0	0	0	1	1	1	1	1	1	0	0	1	0	1	1	1	1	1	1
85	Hydrogen metabolism	hypD	hydrogenase expression/formation protein		K04654	1	0	0	0	0	0	1	1	0	0	1	1	0	1	1	0	0	0	0	0	0	0	0	0	0	0	0	0	1	1	1	1	1	1	0	0	1	0	1	1	1	1	1	1
85	Hydrogen metabolism	hypE	hydrogenase expression/formation protein		K04655	1	0	0	0	0	0	1	1	0	0	1	1	0	1	1	0	0	0	0	0	0	0	0	0	0	0	0	0	1	1	1	1	1	1	1	0	1	0	1	1	1	1	1	1
85	Hydrogen metabolism	hypF	transcriptional regulatory protein		K04656	1	0	0	0	0	0	1	1	0	0	1	1	1	1	1	0	0	0	0	0	0	0	0	0	0	0	0	0	0	1	1	1	0	1	0	0	1	0	1	1	1	1	1	1
85	Hydrogen metabolism	hycl	hydrogenase 1 maturation protease	EC: 3.4.23.-	K03605	1	0	0	0	0	0	0	0	0	0	0	1	0	1	0	0	0	0	0	0	0	0	0	0	0	0	0	1	0	0	0	1	0	1	0	0	0	0	0	0	0	0	0	1
86	Oxidative stress	prxQ	peroxiredoxin Q/BCP	EC: 1.11.1.15	K03564	1	0	0	0	0	0	0	0	0	0	0	0	0	0	0	1	1	0	0	0	0	0	0	0	0	0	0	0	0	0	0	0	0	0	0	0	0	0	1	0	0	0	0	0
87	Heavy metal stress	arsA	arsenite/tail-anchored protein-transporting ATPase	EC: 3.6.3.16/ 3.6.3.-	K01551	0	0	0	0	0	0	0	0	0	0	0	0	0	0	0	0	0	1	1	1	0	0	0	0	0	0	0	0	0	0	0	0	0	0	0	0	0	0	0	0	0	0	0	0
88	Heavy metal stress	arsB	arsenical pump membrane protein		K03893	0	0	0	0	0	0	0	0	0	0	0	0	0	0	0	0	0	0	0	0	0	0	0	0	0	0	0	0	0	0	0	0	0	0	0	0	0	0	0	0	0	0	0	0
89	Heavy metal stress	arsC	arsenate reductase	EC: 1.20.4.1	K03741	1	0	1	1	0	0	0	0	0	0	0	0	0	0	0	1	1	1	1	1	0	0	0	1	1	1	1	0	0	0	0	0	0	0	0	0	0	0	0	0	1	0	0	0
90	Heavy metal stress	arsR	ArsR family transcriptional regulator, arsenate/arsenite/antimonite-responsive transcriptional repressor		K03892	0	0	0	0	0	0	0	0	0	0	0	1	0	1	1	0	0	1	0	0	0	0	0	1	1	0	1	0	1	1	1	0	1	1	1	1	1	1	1	1	0	1	1	1
91	H2:polysulfide oxidoreductase	hydD	sulfhydrogenase subunit delta	EC:1.12.1.3 1.12.1.5	K17993	0	0	0	0	0	0	0	1	0	0	0	0	0	0	0	0	0	0	0	0	0	0	0	0	0	0	0	1	0	1	1	1	1	1	0	1	1	1	1	0	0	0	0	0
91	H2:polysulfide oxidoreductase	hydA	sulfhydrogenase subunit alpha	EC:1.12.1.3 1.12.1.5	K17994	0	0	0	0	0	0	0	1	0	0	0	0	0	0	0	0	0	0	0	0	0	0	0	0	0	0	0	1	0	0	1	1	0	1	0	1	1	1	1	1	0	0	0	0
91	H2:polysulfide oxidoreductase	hydG	sulfhydrogenase subunit gamma (sulfur reductase)	EC:1.12.98.4	K17995	0	0	0	0	0	0	0	0	0	0	0	0	0	0	0	0	0	0	0	0	0	0	0	0	0	0	0	0	0	0	0	0	0	0	0	0	0	0	0	0	0	0	0	0
91	H2:polysulfide oxidoreductase	hydB	sulfhydrogenase subunit beta (sulfur reductase)	EC:1.12.98.4	K17996	1	0	0	0	0	0	0	1	0	0	0	0	0	0	0	0	0	0	0	0	0	0	0	0	0	0	0	0	1	1	1	1	1	1	0	1	1	1	1	1	0	0	0	0
92	Sulfide oxidation (sulfide = >sulfur )	sqr	sulfide:quinone oxidoreductase	EC:1.8.5.4	K17218	0	0	0	0	0	0	0	0	0	0	0	0	0	0	0	0	0	0	0	0	0	0	0	0	0	0	0	0	0	0	0	0	0	0	0	0	0	0	0	0	0	0	0	0
92	Sulfide oxidation(sulfide =>sulfur)	sqr	sulfide:quinone oxidoreductase	EC:1.8.5.4	K17218	0	0	0	0	0	0	0	0	0	0	0	0	0	0	0	0	0	0	0	0	0	0	0	0	0	0	0	0	0	0	0	0	0	0	0	0	0	0	0	0	0	0	0	0
[truncated: 137 more columns]
